# Supplementary material for: An Integrated Genome-Wide Systems Genetics Screen for Breast Cancer Metastasis Susceptibility Genes
Source: PLoS Genet. 2016 Apr 13;12(4):e1005989. doi: 10.1371/journal.pgen.1005989 (PMC4830524; doi:10.1371/journal.pgen.1005989)
Supplement: S1 Table — (XLS) [file pgen.1005989.s008.xls]

## Sheet: Sheet1
	Supplemental table 1: SNP subtraction analysis
		NZB/B1NJ
	SNPs	5473344
	SNPs in DHS	121469
	DHS SNPs after FVB subtraction	54659
	DHS SNPs after FVB and NZW subtraction	25741
