# Supplementary material for: An Integrated Genome-Wide Systems Genetics Screen for Breast Cancer Metastasis Susceptibility Genes
Source: PLoS Genet. 2016 Apr 13;12(4):e1005989. doi: 10.1371/journal.pgen.1005989 (PMC4830524; doi:10.1371/journal.pgen.1005989)
Supplement: S2 Table — (XLS) [file pgen.1005989.s009.xls]

## Sheet: Sheet1
Supplemental file 2: Gene symbols for LS and HS gene signatures
LS G5 DMFS	LS G7 DMFS	LS G5 Metastasis Correlated	LS G7 Metastasis Correlated
Cdca7l	Igf2bp1	Kif4	Bbox1
Ccnd1	Ptpn11	Psd2	Zfyve9
Herpud1	Psg16	Slc38a3	Angptl4
Dph2	BC030307	Ercc6l	S100a9
Fbxw8	Adarb2	Slc12a2	Clcnka
Copz2	Ppp1r1c	Col8a1	Arrdc4
Phlda3	Olfr881	Mcm8	Hmgcs2
Muc19	Iapp	Alms1	Chn1
Tmem43	Speer3	Fam110a	Mapkbp1
Tap1	AI118078	Bub1b	Tnn
Tmco4	Mtus2	Melk	Csf3
Slc19a2	Vmn1r223	Cda	Mmd
Oxtr	Commd8	Kcns1	Prkcq
Pex19	Fbxo15	Cdca7l	Mpo
Abhd6	Slc27a3	Arrdc3	Pde8a
Slc25a48	Fam83e	Il17b	Ogdhl
Tbl3	Actl9	Coq5	Pde3b
Grwd1	Ninj2	Mki67	Ccdc80
Pdzrn3	Ceacam9	Miip	Hsdl2
Kctd5	BC049762	Ccnb2	Fxyd1
Scarb1	Abca14	Klf12	Sdpr
Krtcap2	Nr1d1	Tpx2	Dusp16
Sesn2	Gm766	Sftpd	Tcf7l2
L3mbtl2	Pth2r	Afap1	Inpp4b
Mcm5	Apoa2	Pole	Slc43a2
Agr2	Scn1a	Man1c1	Dmrta1
Nup210	2700089E24Rik	Aspm	Acsl1
C1qtnf3	Anxa1	Arntl	Nkx6-1
Tmem81	Zic1	Elf3	Dnase1l3
Sema3b	Ddx25	Duox1	Abcd1
Dnmt1	Plcz1	Plk1	Marco
Duoxa2	Vps37a	Ppp1r3c	Zfp385a
Lmna	Tas2r134	H1f0	Lpl
Plk2	Olfr466	Camta1	Foxn3
Cdkn1a	Pllp	Cpe	Six2
Psmb9	Defb26	Tmed5	Kcnh5
Dio1	Dlc1	Ncald	C1ql2
Uap1	Gpr116	Cep78	Aoc3
Csrp2	Tyr	Idi1	Cpeb2
Mtmr12	Rnu2-10	Egfr	Sncg
Ints7	Prss52	Cdca7	Mtcp1
Wipi1	Nlrp4c	Rrm1	Hpgd
Gde1	L1td1	Duoxa1	Pdgfra
Kcne1	Vmn1r19	Entpd6	Siglech
Wdr19	Gpr149	Gpr176	Lcorl
Mcm8	Scarb2	Sidt2	Slc39a7
Erp44	Vip	Kif18a	Smarcd3
Tcp11l2	Rrh	Tmem44	Cyyr1
Nrip3	Frmd5	Sdpr	Akr1c14
Il1rap	Adam30	Rnf141	Cyp3a57
Spsb4	Lect2	Prkcq	Tlx1
Adamts18	Rbm27	S100a16	Slc34a2
Oit1	Olfr220	Zfp532	Mga
Cdkn1b	Efcab9	C1qtnf3	Mocos
Ephx1	Defb36	Csrp2	Gpr182
Mmab	Defb22	Blm	Heyl
Fsd1l	Zfp800	Fanca	Il22ra1
Nov	Gm10324	Bcl2l11	Col6a4
Gm13154	Pfn4	Brwd3	Ezr
Gbp5	Ccnt2	1810011O10Rik	Has3
Hsd17b7	Olfr223	Ttk	Bhlhe41
Nlrc5	Reg3b	Agr2	Tmem182
Ldlr	Tjp1	Acy1	Hiatl1
Hunk	Asz1	Rai14	Cxcl12
Aldh4a1	Papd7	Nek2	Serpina12
Lgals3bp	Lca5l	Wfdc5	Il15
Rab2b	Timm8a2	Krtcap2	Cebpa
2810459M11Rik	Robo3	Zfp607	Bmpr1a
Mup20	Ptcra	Bcl3	Igfbp3
Aox3	Apom	Dapk1	Tmbim1
Grasp	Phex	Eef2k	Kank3
Mybl1	Parva	Abi3bp	Prelp
Pdlim1	Zfp957	BC030867	L1cam
Ephb4	Bsx	Cnn1	Pias1
Lpo	BC051070	Zfhx3	4732456N10Rik
Clcnkb	Pabpc6	Arhgap11a	Arfgap2
Zbtb16	Ankrd27	Dnmt1	Snx22
Ngf	Cda	Cdc7	Nrp1
1810011O10Rik	Mro	Dlgap5	Krt77
Ugp2	Fbxo24	Sec16b	Cidec
Eif4ebp1	Cyb561d2	Myl12b	Emcn
Pole	Nudcd3	Mcm5	Rhob
Sec24d	Gm5800	Fbxw8	Fam43b
Ppap2b	F13b	Copz2	Smoc2
Tspan9	Pnmal1	Cad	Pik3ip1
Dscr3	Ascl3	Ankrd1	Gpr4
Polr1b	Gm732	Dhfr	Slc9a9
Tap2	Sntn	Cdkn3	Klf10
Slfn3	Dmrt3	Csprs	Igf2bp1
Aacs	E130012A19Rik	Zfp296	Dapk2
Tor3a	Ppp2r5a	Npas2	Slurp1
Fam83a	Il1rapl2	P2ry12	Krt35
Pllp	Tdrd12	Cyb5	Podn
Entpd6	1700123K08Rik	Fam83d	Cldn1
Tmem163	Zfp260	Haus5	Lnpep
Rmnd5b	Kcnn1	Mapre2	Pknox2
Znrf3	Dnajc5b	Med12l	Slc43a1
H2-K1	Nmur2	Tgfb1	Mthfd1l
Tcof1	Oprl1	1810037I17Rik	Mthfd2l
Luc7l3	Zg16	Fam46b	St5
Cmtm8	Myt1	Tmem81	Aldh1a1
Cnn1	Ccdc15	Cenpf	Padi1
Herc6	Crygf	Tnf	Mc2r
Irx4	Pkd2l1	Slc25a36	Dbi
Psmb8	Tmc1	Nr4a1	AI464131
Nupr1	4931440L10Rik	Xrcc2	Prss27
Bcl6	Sun5	St3gal1	Nfat5
Brwd3	Eddm3b	Slc1a4	Zfp507
Lep	Phlda3	Cenpi	Aplnr
Atf4	Trim45	Naa20	Angpt1
Slc38a3	Ankrd36	Gas2l3	Cx3cl1
Phf6	Postn	Tnn	Stab2
Rhbg	Rd3	Gna14	Nbeal1
Bet1	Gabra1	Comtd1	Akt3
Clk4	Ankrd6	Nup210	Hectd2
Cav2	Myh13	Elovl4	Rbp2
Pvrl1	Cntn4	Sertad4	Nme2
Cav1	Pdzrn3	Rnf130	Gm7102
Ppm1b	1700080E11Rik	Spon2	Zfhx4
Ccnf	Dusp4	2900026A02Rik	Dlc1
Nfya	H2-K1	Pgm2	Csgalnact2
P2ry12	Arid5a	Pcgf5	Tshr
Ptcd1	Klhdc9	Dclk2	Tmeff2
Pitx1	E2f2	Lrrc15	Col25a1
2410131K14Rik	Adam6a	Scarb1	Hint1
Iffo2	Ttc23l	Tnk2	Chrdl1
H2-D1	Clcnkb	Dgke	Plxnd1
Afap1l2	Npb	Acads	Lrrc16a
C5ar1	Ankrd33	Cdk1	Cep350
Rps15a	1700019M22Rik	Nfkbia	Rbm33
Zfp30	Lcn5	Rdh18-ps	Il15ra
Angptl4	Ncor1	Commd9	Crct1
Thoc5	Arid3c	Oxr1	Pdgfrb
Depdc7	Scgn	Prr15l	Fstl4
Chic2	Ppp1r13b	Fam5c	Homer2
Hck	Fam5b	Ddah2	Lep
Arrdc2	Mef2a	Pex19	Tbx18
Kcnma1	Tas2r121	Abhd5	Sgpp2
Isl2	Arrdc2	Ccl2	Atg4c
Adamts6	Olfr749	4930427A07Rik	Tmod4
Col4a2	Ppp4r2	Cep55	Postn
Cep78	Il12a	Tmem163	Adcy8
Muc20	Nanos2	Gas1	B4galnt2
Fbxl6	9130409I23Rik	Wipi1	Rgs5
Llgl1	Ttll6	Card14	Vgll3
Mrps27	Pdzk1	S100a8	Slc24a3
Ncrna00085	3110035E14Rik	Tmco4	Tceal8
Tnfrsf19	Mttp	Fbxw4	Plekha6
Slc25a13	1700029P11Rik	Fam20a	Pdzrn3
Gja1	Cyth3	Rsph9	Il2rb
Insr	Lmo3	Eif3g	Ebf1
Pde1a	Ninl	Sema3a	Mafa
Gemin5	P2rx3	Cdc20	Slc18a1
Immp1l	Csf3	Enah	Impact
Mup5	Cyfip1	Rassf1	Retn
Ugt8a	Apob	Ccna2	2700089E24Rik
Chrdl2	Fmo4	Mlh1	Hoxd11
Nuf2	Tmem44	Clybl	Notch1
Slc35a1	Gabra6	Sdhaf1	Entpd1
Pnpla8	Dear1	Heg1	Rabif
Esr1	4930563D23Rik	Hexa	Grhpr
Ttc12	Tmem108	Cxadr	Ina
Rpl8	Necab3	Nrg1	BC016579
Letmd1	Olfr90	Eya2	Pparg
Slc33a1	Nfe2l2	Alkbh3	A430078G23Rik
Tfdp2	Usp25	Rgr	Slc35f3
Ube2b	Wdr63	Mybl1	Tceal1
Psd2	Gm815	Ccnf	Celsr1
Nfkbia	Rnase10	Atp10b	Psmb4
Krt15	Gpr152	Rcan1	Slc38a4
Tmc5	Rasl10a	Aqp11	Jph3
Tfpi2	Hsd17b13	Nrip3	Fbrsl1
Rnf130	Tmem62	Etv6	A530054K11Rik
Chsy1	Kcnh7	Usp48	Dsel
Lpcat1	Cyp2a12	Bcl2	Rab11fip1
Il17b	Cadps	Shroom1	Btbd11
Psmf1	Ifi202b	Spdef	Atp10b
Idua	Osbpl10	Pfdn5	Rgl1
Wdr46	Nup153	Pde3b	Rgs7
Kif26b	Dhx37	Tmem102	Ramp3
Rbm33	Slfn5	Thbs2	Kcne1
Fbxl2	Rnase9	Gdpd3	Tacstd2
Bop1	Izumo3	Cenpk	Dock10
Galnt1	Ptprt	Sdc2	Kirrel
Parvg	Spink2	Ints7	Tns1
Zfp74	Kif17	Kif26b	Isl2
Slc2a13	Vps13d	Tspan5	Pcgf5
Cdc42ep4	Sec16b	Dpp10	Foxa3
Msx2	Pde6c	Cyr61	Atp6v0a2
Adar	Slc25a31	Slc19a2	Vps13c
Zfp239	Spata3	Arnt2	Myh7
Oxr1	Kcnrg	Kcnb1	Stat5a
Uqcrb	Stk24	Cyp39a1	Tead2
Lair1	Iqcf3	Dtl	Ppp2r5a
Gpihbp1	Ceacam5	Skiv2l2	Exoc2
Doc2b	Ano2	Prc1	Rcor3
Eri2	Ube2t	Pold3	Sox17
Klf10	Fsip1	Cyp21a1	Iqca
Crispld1	Cct6b	Exoc2	Pard3b
Spry4	Frmpd3	Rfc5	Rtn4rl2
Ctnnd2	4931429L15Rik	Lrp8	Erbb4
Ccl9	Hpgd	Zhx2	Wipf1
Rps28	Creb3l1	Adam19	Ttpa
Ppp1r13b	Cnp	Ppm1b	Isl1
Atp6v0d2	Fam46d	Cnn3	Cyp1b1
Pfdn5	Ly6g5c	Atox1	Lin7b
Fcgr4	Galnt9	Ccl7	Tnfrsf1b
Tnfaip2	Cldn1	Wdyhv1	F2rl1
Ucp2	Trim31	Chek2	Cd209f
Zfp365	Ppm1h	Grwd1	Ebf3
Mapkapk3	Uncx	Dmrta1	Prcp
Egf	Zfp663	Itpk1	Setbp1
Kcns1	Gpx5	S100a9	Pbrm1
Lrp4	Mepe	Mrps27	Adra1d
Igsf9	1700008O03Rik	Adcy8	Timp4
Syde2	Prss33	Hsdl2	Tmem87b
Rnf7	Pus1	Slc33a1	BC053749
Atp10b	Olig2	Col25a1	Tlx2
Rhpn2	Rapgef2	Erp44	Fat4
Slc12a2	Pdgfrb	Arhgap44	Btnl9
Chek2	Cngb3	Myo7a	Cdc42bpa
Phc3	Slc39a4	Elovl7	Slco2b1
Gm13139	Shisa6	Igfbp7	Il16
Angpt2	Gpatch8	Postn	Upk3b
Tmem117	Prdm14	Phc3	Ntsr2
Sfrp2	Npsr1	Nfasc	Sp9
Tmem135	Chodl	Ccdc68	D7Ertd443e
Ubtd1	Lipc	Ccdc132	Slit2
Kif4	Esyt2	Aldh1a2	Htr2b
Tm2d1	Eml6	Sntb1	Rbp1
Hint1	Vangl1	Rad51	Alpl
Sec11a	Grk1	Samd4	Pth2
Katnal1	Nr1h4	Adamts6	Papss2
Psd3	1700007B14Rik	Scarf2	Zfp759
Megf9	Dbp	Hmgcr	Rab11b
Cdkn2b	Ntn5	Clcnkb	Mn1
Coq5	Defb23	Sh3bp2	Arl5a
Smpdl3a	Rab11a	Smoc1	Psapl1
2010107E04Rik	Nell2	Chadl	Tgm3
Fcgr1	Fgf15	Hcrtr1	A4galt
Txnip	Tas2r120	Il21r	Phgdh
Timd4	Apoc1	Clic6	Anxa1
Frrs1	Tmprss11c	Cbx7	Crispld1
Slc38a10	BC051142	Thrsp	Ucp3
Adamts9	Il3	Itga11	9030617O03Rik
Mrm1	Fzd7	Amz2	Ceacam9
Tmem54	BC107364	Tipin	Enpep
Tgm2	Elf3	Sh3rf2	Bdh1
Tmem167	2410127L17Rik	Trp63	Vcam1
Snx22	Pou1f1	Vit	Tnnt2
Pgpep1	1700019O17Rik	Sfxn2	Ucp2
Sparcl1	Enpp7	Sptlc1	Dpep1
Timp3	Upp2	Luc7l3	Slc5a1
Tlr6	Ankrd45	Bcl6	Ttc23
Jag2	Cpsf1	Nusap1	Palmd
Duox2	Arl14	Rfx7	Pdlim4
Aif1	Chrna4	Rab1	Cav2
Gm561	Gtsf1	Tmem43	Tet3
Il20rb	Il1rl2	Nfatc2	Tie1
Thumpd3	Med28	Casc5	Rif1
Vps54	Fam163a	Notch1	Parva
4930427A07Rik	Wfdc9	Ern1	Timp3
Ckap2	Ythdf2	Cd300lg	Lce1l
Htra2	Zan	Mecr	Txnip
Tnn	Qrfpr	Jag2	Vit
Magohb	Pah	Zbtb8a	Megf9
Rdh14	4930479M11Rik	Sytl5	Pax6
1110051M20Rik	Lingo4	Ino80c	Cd34
Kbtbd11	Ptprq	Pla2g4a	Tac4
Taf15	Pcdhb1	Krt36	Zbtb8a
Emp1	Gm101	Celsr1	Utrn
Tm9sf3	4930404A10Rik	Slc35f3	Qk
Wbscr17	Smg7	Dbf4	Rragc
Fggy	Arfgef1	Ube2b	Ivd
Cyp3a57	Pea15a	Dazap2	Mdfi
Apod	Mcmbp	Wsb2	Zfp503
Oasl2	Gm1553	L1cam	Igf1
Slc26a6	Pax2	Nudt15	Ccnt2
Fcer2a	Omt2b	Syngr2	Klrb1f
Sv2c	Wbp2nl	Rtn2	Acer3
Galnt4	Lrch3	Sult2b1	Klra17
Fndc3a	Amigo2	Myo1b	Nod1
Melk	Xrcc3	Clk4	Dkkl1
Ccnl1	Zkscan5	AU018091	Slit1
Prr15	Pramel1	Mapk9	Tpst1
Cmpk2	Tmem184b	Ntrk3	Thbs4
Klf5	Jph3	Zfp52	Cd300lg
Tlx1	Atp6ap1l	Tfpi2	Tpm2
Pdk2	Nell1	Mmab	Dact3
0610009B22Rik	Olfr464	Mex3b	Slc27a1
Nes	Ror1	Hepacam2	Alms1
Bub1b	Six2	Wdr76	Epas1
Elovl7	Hnf1b	Ctnnal1	Dst
D8Ertd82e	Gzmk	Arhgef19	Coch
Tmem194	Ceacam1	Msx2	Pycr2
Trp53bp2	Akr1c13	Ptcd1	Duoxa2
Cda	Matn1	Adcy2	Il6st
Skiv2l2	H2-M10.6	Ckap2	Met
Six2	Syt16	Parp8	Cdkn2aipnl
Dhx40	Trim42	Prr11	Adh1
Sema7a	Srsf9	Hdac3	Cav1
Tmem126a	Tnni3k	St7l	A530099J19Rik
Col20a1	Muc19	Tmem194	Cd74
Ascc2	Aoc3	Ncapg	Prss22
Snrnp25	Mip	Cdh11	Fam101b
2900026A02Rik	Ctf2	Dusp7	Lpp
Sdpr	Ccnyl1	Emcn	Gpr116
Cadm1	Cd44	Ada	Mast4
Npnt	Cisd2	1700049G17Rik	Scd3
Lrp8	Rergl	Sphk1	Lhb
Alms1	Mbd3l1	Scube3	Rorc
Acot7	Nisch	Espl1	Alox12
Atp1a2	Stk30	Tubb5	Vps13d
N4bp3	Adam23	Slc7a1	Pnpla1
Lamc2	Ntsr2	Ncrna00085	Galnt6
Plrg1	Cldn18	Bdh1	Tnfrsf13b
Arhgef19	Lrfn5	Abhd6	Bcl11b
Rps29	Tbx15	Nuf2	Rin3
Ccnb2	Sohlh2	Pafah1b1	Olig2
Pdgfrb	Tpt1	Tinagl1	Uck2
Prr15l	Disp2	Igfbp3	Acot11
Gng11	Spns3	F2r	Hspg2
Vcan	Gm4894	Shf	Tmed5
Ntrk3	Snd1	Vps36	Gpr114
Ptk7	Phf3	Olfml3	Ttc28
Rasl11b	Bcam	Ssbp4	Kcnd3
Atox1	Pls1	Zfp36l1	Rasa1
Fut9	Vmn2r79	Ctgf	Gak
Homer1	Pnoc	Rnf5	Fgl1
Notch1	Mfsd10	Phlda1	Thsd4
Cd59a	A4galt	Stmn1	Cdkal1
Homer2	Pcf11	Ugp2	Htr5b
Ggh	Art5	Apoc1	Idi2
Sfrs18	Itih5	Pla2g4e	Srpx
Cdon	Myh6	Cdt1	Mcoln3
Pdx1	Abcc2	Basp1	Zeb2
Med30	Csmd3	Sult5a1	Thbd
Mvk	Cyp2c70	Arhgap42	Sh3pxd2b
Rnf213	Htr1a	2410131K14Rik	Ednra
Ccr4	Dock3	Gak	Endou
Psenen	Arsa	Car12	Clec10a
Vcam1	Gad2	Crispld1	Ltbp4
Adcy2	Pycr2	Sec14l2	Sspn
Fgfrl1	Ccna1	Gxylt2	Rab11fip2
Pde2a	Aox4	Sox9	Blk
Nrxn1	Spz1	Lce3a	Fam25c
Mthfd1l	Rlbp1	Scn1b	Cmah
Col4a1	Necab2	Btbd11	Mrps10
Rcn1	Dll3	Herpud1	Tmem43
Nek2	Tdrd6	Tmc8	Cnp
Csrnp2	Tmem63c	4921509C19Rik	Ifi202b
Zbtb42	Ccdc19	Tcof1	1700025G04Rik
Gas1	Dkk3	Lepr	Orm1
Zfp354c	Serinc4	Aldh4a1	Sec62
Alg14	Gucy2d	Plod2	Snrnp25
Gtse1	Atxn7l3	Shisa7	Adamts12
Tcf7l2	Atf7ip2	N4bp3	Rgma
Foxo1	Avil	Irs1	Scn1b
Cytl1	Ifnk		Mfap2
Tpd52l1	Tmem43		Creb3l1
Sec61g	Rp1l1		Arid5a
Cspp1	Mical2		Ppap2b
Slc14a1	Ulk2		Ppp1r3b
Nav3	Asb18		Gabbr1
Asb13	Vgll3		Dnajc5b
Ccna2	Megf6		Klf7
Fmod	Cyb5r3		Cdh19
Stc2	Olfr266		Fyco1
Hebp1	Spg20		Tdgf1
Nfyc	Adcyap1		Gm101
Tmem104	Rrp9		Gjd3
Mmd	Tmem29		Kcnj8
Ppnr	Hs6st1		Txndc12
Rcan1	Kcnh2		Slc38a3
Gpr153	Gja8		Tmem63a
4930503L19Rik	Npvf		Zic5
Tapbp	1700011E24Rik		Arntl
St3gal1	Asb13		Nnmt
Myl12b	Adamts12		Itih5
Bcat2	Gykl1		Bace1
Slco2a1	4933406J08Rik		Sgcd
Fbxo32	Traip		Fcer2a
Nme2	Prkab1		Wdyhv1
Dtl	Ryr2		Fam83g
Ampd3	Lox		Prrg1
Thra	Ccdc33		Gpx8
Kcnh1	Nsun7		Myo6
Acadl	Srpx		Galk1
Emid1	Cdc42		Tnfsf11
Cdk1	Olfr1368		Atp2b2
Dhx58	Recql4		Pitpnb
Ccnh	Gm11744		Nup153
Wtip	4930505A04Rik		4930451I11Rik
Rasa3	Egfr		Ccbe1
Ifi35	Zfp536		Smpdl3b
Gmppb	Ctnna2		Itpripl2
Tpx2	Adad1		Cilp
1110037F02Rik	Olfr155		Sqrdl
Cenpi	Rbp3		Cd209a
Sh3pxd2a	Fhl4		Nphs1
Mrpl36	2810021J22Rik		Trim29
Rps27l	1700001L19Rik		Lypd5
Rad18	Ptx4		Nuak1
Abtb2	Cpne9		Cacna1g
H2-Ab1	Xrcc6bp1		Wdr54
Rfc5	Fam126b		Cbfa2t3
Def8	Nhlh1		Ptprd
Col8a1	Sox14		Adamts16
H2-DMa	Nrsn2		Atp2b4
Znfx1	Itgb4		Snx13
Psma7	1700034E13Rik		Prkch
Acy1	Jak3		Ccl25
Eif2ak2	Smad2		4921507P07Rik
Prrg4	Trim67		Pigm
0610009D07Rik	Ccbl2		Plb1
Rnf43	Mageb18		Timeless
Rangap1	H2-D1		Gltscr1
Npas3	Nppa		Pias3
Ivd	Smug1		P4ha2
Sptlc1	Cby1		Gpr153
Galnt6	P2rx2		Fbxo8
Rel	Mcoln3		Coro2b
Aox4	Il2		Kitl
1700025G04Rik	Slc6a1		Kremen2
Slc7a2	Glyctk		Slc25a13
Coch	Proz		Rasgrp3
Tmem154	Pacrg		Creb5
Ascl3	Picalm		Hamp
2700060E02Rik	Rgs5		Adamts4
Gprc5a	Snx22		Parp8
Cmah	Iqcf5		Irf5
Map3k1	4921509C19Rik		Trp63
Tmem108	Irs1		3110052M02Rik
Rbm38	Nfe2l3		Adhfe1
Ccdc90b	Grik1		Cryba4
Hmgb1	Chrnd		Zfp760
Tuft1	Ubxn10		Slc28a2
Gfpt1	Pdpk1		Il12a
Zfp747	Slc7a9		Arc
H2-Aa	Epb4.2		Agpat9
Fanca	Olfr373		Mup20
	Trcg1		Atp6v1b1
	Rnf19b		Lpcat1
	Spert		2310039H08Rik
	Palmd		Itgb8
	Tsx		Sirpa
	Gm156		Spon2
	Myo7b		Pde4dip
	Poc1a		Usp40
	Myo3a		Siglece
	Hif1a		Ifi205
	Ubac2		Pnpla8
	Akap5		Clint1
	Spink4		Shh
	Fam114a1		Snapc3
	Slc26a1		Thy1
	Acaa2		Elovl7
	Cer1		Scd1
	Pnma2		Gprc5a
	Lingo1		Uba6
	Pmfbp1		Igsf10
	Prelp		H2-DMa
	Rps15a		Tox3
	Dusp16		Cxcl14
	Fscn3		Abcd2
	Lmln		Kcnip3
	1700016D06Rik		Kif2a
	Neurod6		Npm1
	Nrcam		Snx14
	1700007G11Rik		Rps27l
	Zfp641		Kif21a
	Kras		Rgs18
	Sec14l3		Ppp1r12b
	Phf19		Mthfd2
	Slco1a6		Wnt4
	Lep		Irs1
	Kap		Shisa2
	1700026D08Rik		Dmpk
	Col6a3		Bola2
	BC049635		Rcn1
	Slc44a1		Fkbp9
	Brf1		Gpbp1
	Slc9a9		Hmga1
	Duoxa2		Adrb3
	Cldn14		Abcb1a
	Uvrag		Ktn1
	Arl5a		Kbtbd11
	Insr		Pamr1
	Spata18		Ccdc132
	Lrriq3		Maff
	Cacna1g		Chuk
	Zbtb37		Sim2
	Sparc		Hepacam
	C1galt1		Pbx4
	Runx1t1		Mmrn2
	Bbs10		Cntfr
	Tor3a		S100a1
	Aspa		Slc10a7
	Syt2		2310005G13Rik
	Kcnk12		Lrp1
	Ccdc88c		Pkd1
	Mprip		Slc25a42
	Srrt		2410127L17Rik
	Lhx4		Sfrs18
	Kpna7		Fhdc1
	Naa11		Actr2
	Nacad		Slc30a4
	Zfp184		Fam5c
	Sar1b		Arhgap15
	Gprc5b		Hebp1
	Timeless		C77370
	Zscan20		Egln3
	Iqcg		Ppp1r2
	Spg7		Tbx15
	Gabbr2		Nr1h3
	Cdh19		Camkk1
	Tagln2		Acacb
	Habp2		Ttc38
	Enthd1		Ndufa4l2
	Lhfpl5		Fbll1
	Podn		Usp53
	Ube2h		Fsd2
	Aldh1a2		Pstpip1
	Drd5		Sbsn
	Ppfia2		Slc46a2
	Rnf4		Osbpl8
	Ccdc83		Col6a3
	Rnf151		Adamts5
	Map2k4		Rnf144b
	Bptf		Krtap17-1
	Fkbp9		Nav1
	Rasa3		Aldh7a1
	Olfr545		Mansc1
	Apobec4		Fbxl2
	Wnt7a		Tmem68
	Abhd6		Tram2
	Capn9		Gdi2
	Cit		Ccdc85c
	Fank1		F2r
	Setbp1		Thada
	Sumo1		Pds5b
	Klhl26		Anxa3
	BC051019		Pvrl4
	Ush1c		Glt1d1
	Csnk2a1		Trps1
	Erc1		Ptprm
	Rho		Slc36a2
	Iqcf1		Runx1t1
	Dync1i1		Tacc1
	Fam194a		Loxl1
	Oxgr1		Stab1
	Dock1		Spint1
	Syn3		Sit1
	Sncg		Rtn4rl1
	Stxbp6		Igfals
	St5		Lyve1
	Oprk1		Megf6
	Vmn2r17		Zbtb16
	Cstl1		Aim2
	Scn9a		Bmpr2
	Trim66		Nt5c3
	Gpr98		Lao1
	Tnfsf4		Rora
	Sema5a		Rasl12
	Zfand3		Slco3a1
	Cmah		Ttyh1
	Gdpd4		Olig1
	Fmod		Zfp809
	Spag11a		Pgr
	Nmbr		Wdr92
	Ndufaf2		Chpt1
	Serp2		Cbs
	Rbfox2		Emid1
	Crisp4		Cul7
	Vmn2r10		Sigmar1
	Nptn		Casz1
	Spp2		Robo4
	Cdrt4		Zcchc7
	Ptpra		Jag2
	Cobl		Scube1
	Cav1		Pgam1
	Gdi2		Myl1
	Ooep		Hap1
	Cct8l1		Ccbl2
	Rpl28		4921509C19Rik
	B2m		Syt11
	Fcrlb		Sfrp2
	Mpp3		Syngr1
	Rspo4		Gm13011
	Ebf1		Sema5a
	Ica1l		Pfdn5
	Ugp2		Nox4
	Psg17		Cln6
	Pde6b		Gpr183
	Ccdc42		Clip4
	Tonsl		B4galnt3
	Zar1l		Fzd5
	Capza2		Cmas
	AU015228		Gpr133
	Rgs17		Rps2
	Rfx4		Znrd1as
	Tubgcp4		Ddr2
	Riok3		Zranb1
	Trim35		Slit3
	Ccdc152		Atp1a2
	Ttc23		Grb10
	Usp24		Lce3a
	Guca1a		Stap1
	Hoxd12		Flnc
	Morf4l1		Gprc5b
	Atp2b2		Ngf
	Gm4858		Tnxb
	Tas2r140		Riok3
	Mon2		Apold1
	Fgf9		St8sia1
	Car10		Naf1
	Tex264		Cwh43
	Atp8a2		Arhgap5
	Zdbf2		Dennd2d
	Cd209f		1700003E16Rik
	1700039E15Rik		Tspan3
	Zfp473		Trpm6
	H1foo		Wisp2
	Abcg5		Plvap
	Fto		Acadl
	Rbm44		Mrpl15
	Parp6		Igfbp7
	Ube2b		Slc6a6
	Kcnip4		Krt1
	Hapln3		Cables1
	Klf4		Igsf9
	1700006A11Rik		Pitx2
	Lcn6		Cep170
	E2f7		Reck
	Zranb1		Fosl2
	Esr2		Hs3st3b1
	Lepr		Csf1r
	Ncoa3		C1galt1
	Tsen2		H2-Aa
	Rpl21		Cdon
	1700067P10Rik		Abi3bp
	Kcnq2		Cpeb4
	Alkbh2		Pla1a
	Gm11437		Hps3
	Syt13		Fam189b
	Hsf2bp		Zfp260
	6430571L13Rik		Pcf11
	1700009P17Rik		Nudt13
	Atp4b		Macf1
	Cacna2d2		Ccdc85a
	Cyp2d26		Hoxc13
	1810041L15Rik		Lsr
	Fbxl21		Tgm6
	Zfml		Dync2h1
	Rpgrip1l		Cd1d2
	1700113H08Rik		Scx
	Olfr291		Ak4
	Mrps27		Arrdc2
	Strn4		Rps11
	Smurf2		Gpd1l
	Fam196a		Col14a1
	Calcoco2		C1qtnf9
	Abca17		Acot12
	Ucn3		Msr1
	Loxhd1		4930444G20Rik
	Slc38a10		Krt13
	Zeb2		Inpp5d
	Rasa1		Ampd3
	Slco2b1		Darc
	Fabp2		Tmem167
	Dpcr1		Arrb1
	Srrm4		Gse1
	Bnip3		Adora1
	Ccdc80		Cspp1
	Leo1		B9d1
	Tlx3		Prelid2
	Tssk6		Zfp609
	Mos		Pcsk5
	Nrip3		Calhm2
	Ccdc27		Gas7
	Cops2		Adamts9
	Fyco1		Tfrc
	Muc3		Slco1a6
	Ywhaz		Card14
	Rbms2		Col17a1
	Tssk5		Tmprss11e
	Scn3a		Qpct
	1700013G24Rik		3110079O15Rik
	Mbp		Fbln7
	Osbpl11		AA987161
	Tet3		Rab17
	Nudt15		Slc4a11
	Ccdc11		Ank2
	Kcnj6		Cd93
	Ttc12		Slc9a3r1
	4933427D06Rik		Pafah1b3
	Afm		Ripply3
	Nod1		Pdx1
	Caps2		Gpr155
	Slc7a15		Dyrk2
	Rph3a		Zfp715
	Siglec15		Akr1c18
	Acmsd		1110037F02Rik
	4931414P19Rik		Pcolce
	Pcp2		Csnk2a1
	Dctn3		1110059E24Rik
	Acvr2a		Prmt10
	Fstl5		Clcnkb
	Mbd2		Chadl
	Ccdc90b		Trib3
	1700018B08Rik		Irs2
	Lrrc52		Akr1e1
	Spag17		Chi3l1
	Pvrl4		Abcg2
	Col1a1		Lsm4
	Ksr2		Large
	Abcb5		Zfp738
	Polr3h		Clic3
	4932411N23Rik		Pcm1
	Trim25		Atxn10
	Gm5136		Zfp937
	Rims2		Farp1
	Exosc4		Tbc1d2b
	Sdpr		Kcnq4
	H3f3a		Mtfr1
	Cryba4		Ceacam19
	Pgpep1l		Zfp933
	Trpm1		Pitx1
	Col24a1		Fam69a
	Prrc2c		Bahcc1
	Znfx1		Zfp788
	Itm2c		1700049G17Rik
	Ccdc70		H1f0
	Hand2		Smagp
	Capza3		Fgf2
	Mill2		Agpat5
	4930467E23Rik		Ly6c2
	Eid3		Ly6g6e
	D630003M21Rik		BC028528
	Emb		Itgb4
	Scd1		Lzts1
	Kbtbd13		Atad2b
	Fam166b		Inhba
	Fahd2a		Sp6
	Wnt3a		Aqp11
	Ccdc64		Dio2
	Hpse		Gpr111
	Spata21		Mmab
	Il1r1		Ammecr1
	Tmub1		Bcl2l11
	Cdh11		Cd33
	Gm853		Emp1
	Crhbp		Krt6a
	Klhl38		Pcdh18
	Rps5		Id3
	Defb20		Rab11a
	Baat		Nfe2l3
	Pld5		Irs3
	Gramd4		Xrn1
	Mansc1		Zfp942
	Akt2		Elf3
	AF366264		Spata13
	Slc6a8		Trem2
	Ang4		Nrp2
	Ogdhl
	Tex22
	Rxrb
	Hba-x
	Klhl32
	Zfp652
	Rpl38
	Olfr222
	Robo4
	Hoxb13
	Rtkn2
	Ankrd34c
	Lrrc27
	Pgbd1
	Smg1
	Gc
	1700003E16Rik
	Map3k3
	Lpl
	4933426M11Rik
	Wdr3
	Spc24
	Fzd5
	Psg19
	Ptrf
	Prok2
	Zfp640
	Spon2
	Olfr1396
	Mfap2
	Ppy
	Atp4a
	6820408C15Rik
	Umod
	Brdt
	Gabrg2
	Abca4
	Chga
	Pias1
	Nrg3
	Igsf10
	Cidec
	Kpna4
	Opn5
	Gstcd
	Pld6
	Nr3c1
	Hist1h1t
	Tspo2
	Slc36a1
	Pelo
	Fshb
	Dmrtb1
	Hnf4g
	Mapre1
	Marco
	Acsl1
	Vstm2a
	4930526D03Rik
	E130309D14Rik
	Tmem151b
	Pds5b
	Chpt1
	Ccdc144b
	Igfbp7
	Stat6
	Olig1
	Wipi1
	Dpep1
	Allc
	Lmbr1
	Slc16a4
	Dio1
	Mgat3
	Ttf2
	Mgst1
	Cep164
	Anxa4
	Parp8
	Grb10
	Dmxl1
	Rab20
	Tecta
	Helq
	Csgalnact2
	Pde8a
	Fancc
	Prrc1
	Pole4
	1700017N19Rik
	Pkhd1
	Ly6g6f
	Ldb1
	Nipal3
	Haus4
	Lct
	Rbm45
	Nkx6-1
	Rad23b
	Ptpn20
	Fbxl18
	Nrp2
	4933415F23Rik
	Cxcl12
	Golga5
	Nrxn1
	Tfdp2
	Hmgcs2
	Cpn1
	Epha8
	Gcm1
	1700019B03Rik
	Tshb
	Tmem30c
	Igbp1b
	Gpr114
	Zfp541
	Wtip
	Kirrel2
	Mrm1
	Rora
	Adra1d
	Rhov
	2210018M11Rik
	Atrip
	Akap11
	B3gnt7
	Nt5c1b
	Cad
	Pcyt2
	Otog
	Adamts20
	Retn
	Cd93
	Plk2
	E130311K13Rik
	Edem3
	Krt222
	Pparg
	Spock1
	Ank1
	Kirrel
	Cyp46a1
	Fam69a
	Etaa1
	Cmtm7
	BC052040
	Astl
	Acer3
	Psmd12
	Cep170
	Slc16a11
	Dnmt3b
	Slc5a10
	Mterfd3
	Dmrt1
	Actr3b
	Cd34
	Atp2b4
	Gmnn
	Gtf2e1
	Sh3glb1
	Txndc2
	Hormad2
	Ints7
	Gbp5
	Ecm1
	Hsh2d
	Chi3l4
	Cpe
	Lrp1b
	Fam179b
	Trim69
	Mrpl9
	Phf21a
	Psmb11
	Adhfe1
	Fshr
	Atp11b
	Sumo2
	Gpr133
	Srcrb4d
	Filip1l
	Sfrp1
	Ccdc158
	Tpo
	Sbf2
	Nnmt
	Tnks2
	Cbln4
	Rnf17
	1700084C01Rik
	Rcc1
	Chit1
	Mybpc3
	Atp1a2
	1700015E13Rik
	Aftph
	Prkrir
	Ttpal
	Arntl
	Cxxc4
	Klf3
	Arhgap33
	Trim41
	Ttc29
	Lrriq1
	Grm2
	Ccl6
	Vmn1r188
	Klf13
	Nek3
	Slc38a3
	Plrg1
	Cntnap3
	Ccdc18
	Ebna1bp2
	Sp7
	Zfhx4
	Slc29a4
	Pom121l2
	Npepps
	Cox4i2
	Ttll7
	Tshr
	Clrn2
	Chrdl1
	Cyp21a1
	Egf
	Wt1
	Arhgef12
	Nit1
	Heg1
	Cul7
	Riiad1
	Nrsn1
	Zfp296
	Arrdc4
	BC100451
	Hsd17b3
	Tmie
	Sp8
	Mpp4
	Crb2
	Erbb4
	Kcnmb2
	Csf2
	Tshz3
	Ccl11
	Aox3l1
	Hiatl1
	Ifng
	Ube2v1
	Gas6
	Slc27a5
	Bcl2l10
	Hapln1
	Ttl
	Fam132b
	Grin2b
	Cabp7
	Slc7a10
	Slc25a29
	Xrcc2
	Fam110a
	Myc
	Slfn2
	Ly6a
	Pax7
	Iqcf4
	Mycbp2
	Ccl7
	Rpusd4
	Ndst4
	Tmem132d
	Itga5
	Rnf207
	Patl2
	Ceacam16
	Wsb2
	Mei1
	Adal
	Zdhhc25
	Apc
	Kcnh5
	Phospho2
	Itpripl2
	Kcnj4
	Hps1
	Arap1
	Zp2
	Tmem218
	Celf6
	H1fnt
	4930522L14Rik
	Mthfd1l
	Foxb1
	Mme
	Ttll9
	Dux
	Ctu2
	Cacng2
	Fam19a3
	Enoph1
	Cdh13
	Ldoc1l
	Magohb
	Pitrm1
	4933400A11Rik
	Bmpr2
	1700008A04Rik
	Tnnt2
	Idh2
	Elavl2
	Ush2a
	Ssfa2
	Ngly1
	1700011I03Rik
	Snx13
	Mdfic
	Tacr3
	Rxfp4
	Pxk
	Rhpn2
	Ccnjl
	Kcnu1
	Nrg1
	Enpep
	Ccdc73
	Ankfn1
	Dbpht2
	Ccdc81
	Ptprh
	Lgals2
	Arfgap1
	Etv2
	Mrps16
	Ppm1l
	Sis
	Zfp341
	Cxcl5
	Thra
	Gda
	Zfp385c
	Vwa5b1
	Gipr
	Pan3
	Gm572
	Msh5
	Basp1
	Pcolce
	Fxyd1
	Atp10b
	Ndst1
	Stt3b
	Slc22a4
	Hspg2
	Snrnp25
	Bcat1
	Rgs6
	Plxnd1
	Madd
	Slit3
	Dtd1
	Asb10
	Chrne
	Arih1
	Nmnat3
	Zbtb5
	Sqstm1
	Atp7b
	Nxph3
	Cspg4
	Gpbp1
	Lonrf2
	Nav1
	Xrn1
	Nrp1
	Nt5dc2
	Pcgf5
	Daxx
	Cd244
	Synpr
	Cars2
	Cd209a
	Sgk2
	Acap2
	Gpx8
	1700024P04Rik
	Pdgfb
	Elovl7
	Abl2
	Adck5
	Tmem101
	Gdpd1
	Myo7a
	Slc12a2
	2410076I21Rik
	Got1l1
	Col1a2
	Rnf220
	Cga
	Clec10a
	Anxa13
	Col22a1
	Pou3f4
	Hemk1
	Ccl9
	Fstl4
	Fundc2
	Nkx3-2
	Arf6
	Gramd3
	S100a1
	Myh3
	Ppp3r1
	Actl7b
	Cyb5
	Zkscan16
	Tbc1d2b
	Fam71f1
	Syngr4
	Ifi205
	Kcnj9
	Galnt4
	Crlf1
	Clcnka
	4930578I06Rik
	Kcnj12
	Glipr1l1
	Epo
	Kctd7
	A3galt2
	1700029H14Rik
	Fcnb
	Tgs1
	Wfdc5
	Timp4
	Ncdn
	Cdc7
	Herc6
	Tff3
	Dbi
	Vit
	Pitx1
	Tas2r119
	Esx1
	Lmx1a
	Ripply2
	Bhlhe23
	Fam175b
	Vmn2r90
	Tyrp1
	Hcn3
	Calca
	Kti12
	Mst1r
	Jakmip3
	Cacna1c
	Ppm1n
	Rbm15
	Dram2
	Ccdc17
	Clasp1
	Tnrc6c
	AY358078
	Uqcrb
	Exosc10
	Hspbap1
	Padi6
	Lrrc28
	Rhd
	Rtn4rl1
	Plekha2
	Fbp1
	Ccdc124
	Rif1
	Kif6
	Cdh7
	Txndc12
	Odf1
	Spag9
	Adra1b
	Mep1a
	Ska1
	Fnip1
	Adh6a
	Nkx6-3
	Gm5087
	Gins2
	4930579F01Rik
	Ldlrad2
	Thbs4
	Lnpep
	Zcchc2
	Zfp819
	Fgf5
	Klhl35
	Rnf213
	H2afz
	Dph2
	Cox7c
	Rps20
	Cyyr1
	Slfnl1
	Zfp935
	Fat3
	Xkr5
	Cilp2
	Pde2a
	Serpinh1
	Zfp719
	Il13ra2
	Gpr160
	Dbil5
	Efemp1
	Slc25a19
	Glipr1l2
	Gpd1l
	Izumo2
	Tgfb2
	Lnp
	Dclk3
	Ccng1
	Neurog1
	Vgf
	Dchs1
	Rassf10
	Fbxw8
	Prph2
	Arpc2
	Cpeb4
	Gramd2
	Slfn9
	Ndfip1
	Rbm11
	Fam155a
	Gpr4
	Ddr2
	Slk
	Mtfr1
	Prrg4
	Gm1587
	Stc2
	Gm216
	Mns1
	Angpt4
	Toe1
	Gpr139
	Prss50
	Man2a2
	Tm9sf4
	Slc5a1
	Klf17
	Bbox1
	Ager
	Rras
	Hoxb9
	Clrn1
	Bcl2a1c
	Xrcc6
	Tmem132c
	Ythdf1
	Adh7
	Rab31
	Olfr1394
	Slc4a8
	Entpd1
	Ghsr
	Cep350
	Barhl2
	Lsm14a
	Cst11
	Mfsd2b
	Mga
	Bach2
	H2-M10.2
	6330403A02Rik
	Angpt1
	Tmem182
	Arhgef38
	Tmed5
	Olfr433
	Ldlrad1
	Papolb
	Ints10
	Rnf6
	Bpi
	Trpm8
	Kpna2
	4930452B06Rik
	Cacng5
	Col11a2
	Acox2
	Taf4a
	Klra2
	Tpst1
	Chd5
	Exoc2
	Ddx18
	Iqsec3
	Tbc1d21
	Trpc7
	Dnaic2
	Gm8994
	Fcgr1
	Csmd1
	BC048507
	Map4k5
	Lrrc48
	Isx
	Tlx1
	2200002J24Rik
	Rbm6
	4930549C01Rik
	S100z
	Gabrb2
	Tmem63a
	Tmem174
	Nr2f1
	Amz1
	Adnp
	Zfp382
	Atp6v1e2
	Hoxc9
	Dync2li1
	Sp100
	Slc38a8
	Zfp940
	Ccl5
	Igdcc3
	Birc7
	Dapk2
	Afg3l1
	Ppp1r2
	Nlrp4f
	1700011A15Rik
	Ppp1r8
	Foxk1
	Sacs
	Spesp1
	Mgea5
	Adcyap1r1
	Mul1
	Pabpn1l
	Cst10
	Scd3
	Apod
	Pex13
	Gm609
	Lphn2
	Mdm1
	Cldn23
	Prr19
	Irf5
	Slc3a1
	Artn
	Slc28a1
	Arhgef7
	Rgs18
	Cycs
	Olfm2
	Zfp53
	Mypop
	Pcnxl2
	Asah1
	Ccl2
	Nmur1
	Clec3a
	Tef
	Slc6a17
	Psg29
	Wdr25
	Grn
	Tex261
	Irf6
	Tmem45a
	Nf2
	Prph
	Gna13
	Sgcd
	Dcdc2c
	Ccdc89
	Gnb2
	Prlhr
	Lhx1
	Fam159b
	Olfr31
	Zfp474
	Nek5
	Rft1
	Cyth4
	Fam159a
	Mfsd11
	Slc16a7
	Pld4
	Sirpa
	Dynlrb2
	Larp7
	Rph3al
	Cttnbp2
	Lhx8
	Large
	Actb
	Pomc
	Zfp108
	Snx9
	Il16
	Col14a1
	4930474N05Rik
	Scarb1
	4933402J07Rik
	Gpr153
	Cyth1
	Lrrfip2
	Dgat1
	1700052N19Rik
	Gng8
	Gm2a
	Slc30a9
	Cul3
	Mkl1
	Ppp3ca
	Pold3
	C1qtnf9
	Gcgr
	Cd300lg
	Dok7
	Mmd
	Xkr7
	Glra1
	Rgma
	Swap70
	H60b
	H2-M10.1
	Khnyn
	Abcg2
	Tram1l1
	Cabp1
	Dazl
	4931440F15Rik
	Krt42
	Cbln3
	Zcchc18
	Tyw3
	Ccdc85a
	Myog
	Strn
	Mc3r
	Apeh
	Spon1
	Esr1
	B4galt5
	Zfp397
