# Supplementary material for: An Integrated Genome-Wide Systems Genetics Screen for Breast Cancer Metastasis Susceptibility Genes
Source: PLoS Genet. 2016 Apr 13;12(4):e1005989. doi: 10.1371/journal.pgen.1005989 (PMC4830524; doi:10.1371/journal.pgen.1005989)
Supplement: S3 Table — (XLS) [file pgen.1005989.s010.xls]

## Sheet: Sheet1
S3 Table: Results of permutation analysis for the experimentally derived prognostic gene signatures
					Variables
	Signature	Size of gene set	ER subset	KM p value	Constant	Permuted	Permutation p value
	Met Correlated	656	ER+	7.3e-05	weights	genes	0.035
	Met Correlated	656	ER-	0.09	weights	genes	0.062
	DMFS	383	ER+	1.49e-11	weights	genes	<0.001
	DMFS	383	ER-	0.0179	weights	genes	0.015
	Met Correlated	656	ER+	7.3e-05	genes	weights	0.048
	Met Correlated	656	ER-	0.09	genes	weights	0.154
	DMFS	383	ER+	1.49e-11	genes	weights	<0.001
	DMFS	383	ER-	0.0179	genes	weights	0.018
	Met Correlated	656	ER+	7.3e-05	-	both	0.028
	Met Correlated	656	ER-	0.09	-	both	0.142
	DMFS	383	ER+	1.49e-11	-	both	<0.001
	DMFS	383	ER-	0.0179	-	both	0.018
