# Supplementary material for: An Integrated Genome-Wide Systems Genetics Screen for Breast Cancer Metastasis Susceptibility Genes
Source: PLoS Genet. 2016 Apr 13;12(4):e1005989. doi: 10.1371/journal.pgen.1005989 (PMC4830524; doi:10.1371/journal.pgen.1005989)
Supplement: S5 Table — (XLS) [file pgen.1005989.s012.xls]

## Sheet: LS G5 DMFS upstream regulat
Supplemental table 5: G5 DMFS signature upstream regulatory genes
Upstream Regulator	Log Ratio	Molecule Type	Predicted Activation State	Activation z-score	p-value of overlap
ERBB2		kinase		-0.1	1.34e-12
IFNG		cytokine		-1.766	6.79e-12
TGFB1		growth factor		-1.37	5.18e-11
TP53		transcription regulator		-0.5	1.59e-10
MYC		transcription regulator		0.232	5.17e-10
FOXM1		transcription regulator	Inhibited	-3.015	1.19e-09
TNF		cytokine		-0.697	2.32e-09
ESR1	-0.757	ligand-dependent nuclear receptor		-1.782	8.8e-09
IRF2		transcription regulator	Activated	2	2.22e-08
CCND1	-1.661	transcription regulator		-1.772	3.8e-08
FOXO1	0.781	transcription regulator		-1.556	4.24e-08
CHUK		kinase		-0.247	5.47e-08
IL1B		cytokine		0.152	6.4e-08
CNOT7		transcription regulator			6.55e-08
E2F1		transcription regulator	Inhibited	-2.004	7.66e-08
MAPK1		kinase		0.922	7.95e-08
IRS1		enzyme			8.77e-08
STAT3		transcription regulator		-1.886	2.05e-07
Pdgf (complex)		complex		-1.413	2.55e-07
HRAS		enzyme		-1.7	3.19e-07
NKX2-3		transcription regulator		1.149	5.46e-07
FBXO32	0.637	enzyme		0.777	5.59e-07
Ifnar		group	Inhibited	-3.286	8e-07
HGF		growth factor	Inhibited	-2.135	8.28e-07
PDGF BB		complex		-1.615	1.06e-06
SMAD4		transcription regulator		-0.568	1.12e-06
BMP2		growth factor		0.53	1.12e-06
Interferon alpha		group	Inhibited	-2.835	1.35e-06
EGF	0.474	growth factor		0.178	1.38e-06
IL6		cytokine		-1.186	2.19e-06
IGF1		growth factor		0.311	2.51e-06
FGF2		growth factor		-0.273	2.64e-06
CAV1	-0.567	transmembrane receptor		-0.593	2.94e-06
NFYA	-1.204	transcription regulator	Inhibited	-2.433	3.17e-06
N-Cadherin		group		0	4.33e-06
TNFSF11		cytokine		-0.45	4.62e-06
VEGFA		growth factor		0.181	5.07e-06
TP63		transcription regulator		-0.286	7.49e-06
STAT1		transcription regulator	Inhibited	-3.082	8.76e-06
CD40		transmembrane receptor	Inhibited	-2.002	1.1e-05
CDKN2A		transcription regulator		1.841	1.17e-05
RAF1		kinase		-0.812	1.17e-05
ALOX5		enzyme		-0.714	1.21e-05
GJA1	-0.494	transporter		0.158	1.21e-05
ERK1/2		group		-0.236	1.38e-05
CSF2		cytokine	Inhibited	-2.392	1.46e-05
HNF4A		transcription regulator		0.618	1.46e-05
RBL2		other		1.876	1.62e-05
ACOX1		enzyme		0.282	2.09e-05
OSM		cytokine		-1.647	2.3e-05
PI3K (complex)		complex		-1.717	2.33e-05
MAX		transcription regulator		-1.408	2.35e-05
CELF1		other		-1.698	2.48e-05
IFI16		transcription regulator		-1.04	2.5e-05
CDCA2		other			2.7e-05
BOP1	-1.187	other			2.7e-05
SLC9A3R2		transporter			2.7e-05
PTK2		kinase		-0.97	2.81e-05
MEN1		transcription regulator		1.969	3.29e-05
CEBPB		transcription regulator		-0.287	3.56e-05
TASP1		peptidase		-0.919	3.84e-05
Vegf		group	Inhibited	-2.589	3.85e-05
CEBPA		transcription regulator		0.237	3.99e-05
RBL1		transcription regulator		1.964	4.4e-05
NR3C1		ligand-dependent nuclear receptor		1.209	4.73e-05
PML		transcription regulator		-1.637	4.85e-05
KLF5	0.721	transcription regulator		-1.498	4.85e-05
EP300		transcription regulator		-0.155	5.39e-05
TGFBR2		kinase		-0.455	5.47e-05
BMP4		growth factor		-0.72	5.66e-05
IL4		cytokine		-1.504	5.85e-05
FOXO3		transcription regulator	Activated	2.018	6.29e-05
AMBN		growth factor			6.66e-05
JARID2		transcription regulator			6.66e-05
ECT2		other			6.66e-05
IRF7		transcription regulator	Inhibited	-2.923	6.68e-05
TCF4		transcription regulator		-1.455	7.06e-05
IKBKB		kinase		0.099	7.09e-05
CDK4		kinase			7.38e-05
TXNIP	0.694	other		0.896	7.57e-05
EGFR		kinase	Inhibited	-2.182	7.93e-05
E2F3		transcription regulator			8.12e-05
E2F4		transcription regulator			8.47e-05
FADD		other		0	8.94e-05
TRIM24		transcription regulator	Activated	2.828	9.83e-05
TSC2		other		0.106	0.000102
Cg		complex	Inhibited	-2.002	0.00011
CTNNB1		transcription regulator	Inhibited	-2.835	0.00011
RELA		transcription regulator		-1.265	0.000114
HRG		other		-1.342	0.000115
VHL		transcription regulator			0.000116
estrogen receptor		group		0.905	0.000124
PGR		ligand-dependent nuclear receptor		0.768	0.00013
RASSF1		other			0.000131
PDZK1		transporter			0.000131
caspase		group		-1.067	0.00014
GPC1		transmembrane receptor		0.651	0.00014
AHR		ligand-dependent nuclear receptor		0.287	0.00014
IRF1		transcription regulator	Inhibited	-2.417	0.000146
SIN3B		transcription regulator			0.00015
RND3		enzyme		0.152	0.00015
KMT2A		transcription regulator		-0.849	0.000154
JAK2		kinase	Inhibited	-2.415	0.000168
DNMT1	-1.546	enzyme		0.371	0.000172
let-7		microrna	Activated	2.537	0.000197
PRKG1		kinase		0.391	0.000199
TOB1		transcription regulator		1.673	0.0002
PRL		cytokine		-1.04	0.000207
AGT		growth factor		-0.972	0.000209
PTGER2		g-protein coupled receptor		-1.667	0.000224
CKS1B		kinase			0.000226
RBCK1		transcription regulator			0.000226
GDF2		growth factor		-1.667	0.000234
TAF1		transcription regulator			0.000253
ACVR1C		kinase		0	0.000253
ADRA1B		g-protein coupled receptor			0.000255
SMARCB1		transcription regulator		0.233	0.000271
FGFR2		kinase	Inhibited	-2.425	0.000275
ABL1		kinase		-1.069	0.000276
Akt		group		-1.443	0.000285
mir-210		microrna		-0.378	0.000297
WNT3A		cytokine		-1.534	0.000297
ADRB		group		1.105	0.000301
LEPR		transmembrane receptor		0.414	0.000301
EDN1		cytokine		-1.61	0.000314
KLK4		peptidase			0.000321
IKBKE		kinase		-1.664	0.000321
SRC		kinase		-1.034	0.000336
TFRC		transporter			0.000357
SHOX		transcription regulator			0.000357
CYP19A1		enzyme		-0.295	0.000368
MNT		transcription regulator	Inhibited	-2	0.0004
DCN		other		-0.782	0.000401
HDAC1		transcription regulator		0.785	0.000416
TREM1		transmembrane receptor		1.732	0.000435
AKT1		kinase		-1.855	0.000438
RB1		transcription regulator		1.879	0.000442
CD40LG		cytokine		-0.453	0.000477
SP4		transcription regulator			0.000493
ZBTB17		transcription regulator			0.000493
TRG		other			0.000528
PSMB9	-1.13	peptidase			0.000528
RB1CC1		other			0.000528
DDB2		other			0.000528
CTGF		growth factor		-1.463	0.000533
MAPK9		kinase		1.045	0.000556
TBX2		other		-1.463	0.000562
SP1		transcription regulator	Inhibited	-2.112	0.000566
POLR2A		enzyme			0.000566
Mek		group		-0.839	0.000586
MAPK8		kinase		0.634	0.000586
OXT		other			0.000599
F2R		g-protein coupled receptor		-1.571	0.000606
BNIP3L		other		0.555	0.000606
NTRK2		kinase	Inhibited	-2.353	0.000606
PPARG		ligand-dependent nuclear receptor		0.166	0.000643
NQO1		enzyme		-0.555	0.000644
NFKBIA	1.042	transcription regulator		0.234	0.000646
Mapk		group	Inhibited	-2.177	0.000653
GATA2		transcription regulator			0.000713
NOS2		enzyme		-0.548	0.000729
PIK3R1		kinase		-1.406	0.000734
RNA polymerase II		complex			0.000739
PIAS2		transcription regulator			0.000744
BCAR1		enzyme			0.000744
GPS2		transcription regulator			0.000744
ID4		transcription regulator			0.000744
GLI1		transcription regulator	Inhibited	-3.226	0.000763
SCD		enzyme	Inhibited	-2.207	0.000806
Histone h3		group			0.00081
JAK1		kinase		-1.432	0.000825
LDLR	-1.041	transporter			0.000829
STAT6		transcription regulator		-0.135	0.000865
MAP2K1/2		group		0	0.000883
NRIP1		transcription regulator			0.000883
26s Proteasome		complex		-0.084	0.000893
Nr1h		group		0.707	0.000924
MTPN		transcription regulator		-1.941	0.000961
PI3K (family)		group		-1.605	0.000966
E2F8		transcription regulator			0.00101
MAP2K1		kinase	Inhibited	-2.122	0.00102
EGR1		transcription regulator		-1.51	0.00102
RCAN1	0.731	transcription regulator			0.00102
MBD1		transcription regulator			0.00102
F2		peptidase		-1.203	0.00104
mir-29		microrna		0.882	0.00104
p53cp		other			0.00107
ISX		other			0.00107
PTPMT1		phosphatase			0.00107
ZNF451		other			0.00107
LCOR		transcription regulator			0.00107
EIF2B1		translation regulator			0.00107
EID2		other			0.00107
CDKN1A	-0.548	kinase		0.577	0.0011
ERK		group		-0.523	0.00114
ATF3		transcription regulator		0.868	0.00115
Ins1		other	Inhibited	-2.434	0.00116
FOXO4		transcription regulator		0.404	0.00116
NFkB (complex)		complex	Inhibited	-2.413	0.00127
ERBB4		kinase		0.443	0.00127
IRGM		other		1.342	0.0013
CDH2		other			0.00133
TOPBP1		other			0.00133
TGM2	-0.666	enzyme		-0.466	0.00133
miR-16-5p (and other miRNAs w/seed AGCAGCA)		mature microrna		-0.364	0.00134
Insulin		group		-1.042	0.00135
PSEN2		peptidase		-0.67	0.00136
KITLG		growth factor		-1.947	0.00138
ESRRG		ligand-dependent nuclear receptor		0.035	0.00139
Raf		group		-1.131	0.00139
PSMD10		transcription regulator			0.00139
P38 MAPK		group		0.044	0.00144
HMGA1		transcription regulator		1.073	0.00144
FGF1		growth factor		-0.505	0.00145
PRKCE		kinase		-1.323	0.00147
Hdac		group		-1.539	0.00147
KRAS		enzyme		-0.873	0.00153
JUN		transcription regulator		-1.34	0.00154
HNRNPA2B1		other			0.00155
ITGA5		transmembrane receptor			0.00159
PRKACA		kinase		-0.277	0.00159
FHL2		transcription regulator		-0.762	0.00161
INSR	1.285	kinase		0.671	0.00162
NFATC2		transcription regulator		0.478	0.00163
IL31		other			0.0017
Laminin1		complex			0.0017
GPI		enzyme			0.0017
LEP	-0.504	growth factor		-1.475	0.00171
NGFR		transmembrane receptor		1.976	0.00185
TRADD		other		-1	0.00185
SLC9A3		ion channel			0.00185
Rb		group		1.982	0.002
NFYB		transcription regulator			0.00206
APOB		transporter			0.00211
B2M		transmembrane receptor	Inhibited	-2	0.00211
HNRNPK		other			0.00211
RNASEH2B		enzyme			0.00211
CINP		other			0.00211
DNAJB4		other			0.00211
Slfn1		enzyme			0.00211
ZIC1		transcription regulator			0.00211
PFKFB3		kinase			0.00211
GRPR		g-protein coupled receptor			0.00211
CUL4A		other			0.00211
PTPN2		phosphatase			0.00211
CALCR		g-protein coupled receptor			0.00211
SYNM		other			0.00211
Cbx3		other			0.00211
LSM1		other			0.00211
VCAM1	-0.423	transmembrane receptor			0.00211
CDK1	-0.635	kinase			0.00213
miR-503-5p (miRNAs w/seed AGCAGCG)		mature microrna			0.00213
PLIN1		other			0.00213
Ras		group		-1.672	0.00224
RORC		ligand-dependent nuclear receptor			0.00226
TGFB3		growth factor		-0.351	0.00226
MYCN		transcription regulator		1.054	0.00237
YY1		transcription regulator		1.131	0.00245
PTEN		phosphatase		-0.145	0.00245
NR4A1		ligand-dependent nuclear receptor		1.539	0.00248
Hedgehog		group		-0.882	0.00256
IKBKG		kinase		0.825	0.00261
MT1E		other			0.00263
IGFBP7		transporter			0.00263
ADRBK1		kinase			0.00263
miR-128-3p (and other miRNAs w/seed CACAGUG)		mature microrna			0.00263
RHOA		enzyme		-0.958	0.00267
KLF4		transcription regulator		-0.144	0.00268
TG		other		0.068	0.00271
Pka		complex		-1.132	0.00274
SIN3A		transcription regulator		-1.342	0.00279
IgG		complex		1.255	0.00283
THRA	-0.868	ligand-dependent nuclear receptor		-0.64	0.00286
STAT4		transcription regulator		0.691	0.00298
Growth hormone		group		-0.244	0.00302
Fgf		group			0.00305
ITGAV		ion channel		-1.067	0.00305
UXT		other		0.958	0.00305
STUB1		enzyme			0.00305
MET		kinase			0.00306
FOS		transcription regulator		-0.426	0.00315
ADCY		group			0.00319
GPER1		g-protein coupled receptor			0.00319
DIRAS3		enzyme			0.00319
CLU		other			0.00319
GTF2I		transcription regulator			0.00319
IFNA2		cytokine	Inhibited	-2.629	0.00331
EPAS1		transcription regulator		1.46	0.00335
mir-21		microrna		1.496	0.00335
INSIG1		other	Activated	2.2	0.00338
PTTG1		transcription regulator			0.00342
TPPP2		other			0.00348
RNF187		enzyme			0.00348
HUWE1		transcription regulator			0.00348
TAP1	-1.024	transporter			0.00348
SMC3		other			0.00348
RHOH		enzyme			0.00348
PSAP		other			0.00348
SNCG		other			0.00348
PLIN2		other			0.00348
CKS2		kinase			0.00348
HOMER2	0.363	other			0.00348
AGA		enzyme			0.00348
TERT		enzyme			0.00349
DICER1		enzyme		1.383	0.0035
BIRC5		other			0.00359
STAT5a/b		group		-1	0.00372
Creb		group		-1.264	0.0038
Cyclin E		group			0.00382
Smad2/3-Smad4		complex			0.00382
PNPLA2		enzyme			0.00382
FGFR4		kinase			0.00382
EZR		other			0.00382
CIITA		transcription regulator		-1.29	0.00382
MAP2K7		kinase			0.00389
TCF12		transcription regulator		-0.063	0.00389
IGF2		growth factor		-1	0.00395
TNFSF12		cytokine		0.417	0.00397
BCL2		transporter		1.07	0.00397
HTT		transcription regulator	Inhibited	-2.236	0.00411
TSH		complex		-0.517	0.0042
HDAC3		transcription regulator			0.0042
LGALS3		other		0.2	0.00422
TCF7L2	0.865	transcription regulator		-1.154	0.00425
SHH		peptidase		-1.571	0.00428
SKP2		other			0.00452
SIRT2		transcription regulator			0.00452
EIF4EBP1	1.429	translation regulator			0.00452
OGT		enzyme			0.00452
NLRC5	-0.528	transcription regulator			0.00452
PPARA		ligand-dependent nuclear receptor		1.482	0.00469
PIAS1		transcription regulator		-0.762	0.00471
KLF2		transcription regulator		0.605	0.00479
IFNAR1		transmembrane receptor		-1.972	0.00487
GCG		other		-0.562	0.00489
MBD2		transcription regulator			0.00489
miR-1-3p (and other miRNAs w/seed GGAAUGU)		mature microrna	Activated	2.049	0.00498
CD3		complex		-0.246	0.00511
PLSCR1		enzyme			0.00515
UBA1		enzyme			0.00515
PDE3A		enzyme			0.00515
ERCC1		enzyme			0.00515
KHDRBS1		transcription regulator			0.00515
FSTL3		other			0.00515
DDX3X		enzyme			0.00515
ERBB2IP		other			0.00515
TFF2		other			0.00515
TAPBP	-0.906	transporter			0.00515
CDH13		other			0.00515
ST8SIA1		enzyme			0.00515
ERCC3		enzyme			0.00515
ACKR2		g-protein coupled receptor	Activated	2	0.00521
MYBL2		transcription regulator			0.00521
NKX2-5		transcription regulator			0.00521
LIN28A		other			0.00529
miR-181a-5p (and other miRNAs w/seed ACAUUCA)		mature microrna			0.00529
miR-24-3p (and other miRNAs w/seed GGCUCAG)		mature microrna			0.00529
ATG7		enzyme			0.00529
PDPK1		kinase			0.00529
RARRES2		transmembrane receptor			0.00529
GSK3B		kinase		0.844	0.00536
E2f		group			0.00538
INS		other		-1.395	0.00538
C5		other		-1.118	0.00564
PTHLH		other		-0.849	0.00565
mir-34		microrna		1.987	0.00573
APOE		transporter		0.633	0.00578
Map4k4		other		1.134	0.00592
PSEN1		peptidase		-0.708	0.00596
DNMT3B		enzyme			0.006
EIF2AK2	-0.585	kinase		-1.471	0.006
HIC1		other		0.6	0.00606
FOXC1		transcription regulator			0.00614
XIAP		enzyme			0.00614
BRCA1		transcription regulator	Inhibited	-2.296	0.00617
Rock		group		-1.732	0.00629
SMAD1		transcription regulator		-1.067	0.00629
MSTN		growth factor		0.311	0.00629
NOTCH3		transcription regulator		-1.289	0.00629
TCF		group			0.00635
KIAA1524		other		0.277	0.00649
PLAU		peptidase		-0.868	0.00649
SREBF1		transcription regulator		-0.7	0.00651
ESR2		ligand-dependent nuclear receptor		-1.53	0.00652
KDM5B		transcription regulator		1.444	0.00681
EP400		other		-0.594	0.00689
AGER		transmembrane receptor		-0.199	0.00695
E2F2		transcription regulator		-0.655	0.00695
PCDH11X/PCDH11Y		other			0.00706
HSPA9		other			0.00706
PDGFC		growth factor			0.00706
AZGP1		transporter			0.00706
MECP2		transcription regulator			0.00708
CTNNBIP1		other			0.00713
mir-224		microrna			0.00713
PRKCG		kinase			0.00713
ITGB1BP1		transporter			0.00713
PRKCH		kinase			0.00713
LMNA	-1.214	other			0.00719
RORA		ligand-dependent nuclear receptor			0.00724
POU2F1		transcription regulator			0.00746
TAF4		transcription regulator			0.00747
Jnk		group		-0.919	0.0075
PRKAA2		kinase			0.00752
CBL		transcription regulator		0.371	0.00752
Alpha catenin		group		0.16	0.0078
ATF4	1.374	transcription regulator		0.896	0.0078
GLI2		transcription regulator		-1.091	0.00787
HOXA10		transcription regulator		1.134	0.00804
FGF4		growth factor			0.00806
BRAF		enzyme			0.00819
PRKCD		kinase		0.491	0.00829
PTH		other		0.468	0.00847
GFI1		transcription regulator		0	0.00872
NPC1		transporter		1.718	0.0089
THPO		cytokine		-0.44	0.0089
TWIST1		transcription regulator		0.218	0.00897
CDX2		transcription regulator			0.00897
PPP3CA		phosphatase			0.00897
PDGF-AA		complex			0.00914
FAM3B		cytokine			0.00914
miR-221-3p (and other miRNAs w/seed GCUACAU)		mature microrna			0.00914
VAV3		cytokine			0.00914
GNL3		other			0.00914
EIF2AK3		kinase			0.00917
SMTNL1		other			0.00938
Foxo		group			0.00938
Cyclin A		group			0.00938
Lymphotoxin		complex			0.00938
Ppp2c		group			0.00938
EWSR1		other			0.00938
CAV3		enzyme			0.00938
RLN1		other			0.00938
miR-193a-3p (and other miRNAs w/seed ACUGGCC)		mature microrna			0.00938
HBP1		transcription regulator			0.00938
HOXB13		transcription regulator			0.00938
SDC2		other			0.00938
FZR1		kinase			0.00938
YBX3		transcription regulator			0.00938
TBL1X		transcription regulator			0.00938
BAG3		other			0.00938
DYRK1A		kinase			0.00938
DDB1		other			0.00938
CCDC80		other			0.00938
SF1		other			0.00938
HIF1A		transcription regulator		-0.678	0.0094
MTA1		transcription regulator		0.986	0.00964
EBI3		cytokine	Inhibited	-2	0.00964
NME1		kinase		-1.324	0.00964
SMAD7		transcription regulator		0.226	0.00968
FAS		transmembrane receptor		-1.07	0.00977
Immunoglobulin		complex		1.958	0.00981
TCF3		transcription regulator		-0.475	0.00981
NCOR1		transcription regulator			0.0101
SREBF2		transcription regulator		-1.23	0.0101
UHRF2		enzyme			0.0103
PRKAA1		kinase			0.0103
SLPI		other			0.0103
NFIC		transcription regulator			0.0103
Collagen(s)		complex			0.0104
VitaminD3-VDR-RXR		complex		0	0.0113
ELK1		transcription regulator		0.655	0.0113
REL	0.686	transcription regulator		0.686	0.0114
Smad		complex			0.0115
DTX1		transcription regulator			0.0115
CSF1R		kinase			0.0115
CTBP1		enzyme			0.0115
PRLR		transmembrane receptor			0.0115
ICMT		enzyme			0.0115
APC/APC2		group			0.0119
Ck2		complex			0.0119
Bcl9-Cbp/p300-Ctnnb1-Lef/Tcf		complex			0.0119
MEMO1		other			0.0119
PBRM1		other			0.0119
ZIC2		transcription regulator			0.0119
RFXAP		transcription regulator			0.0119
RALBP1		enzyme			0.0119
NCSTN		peptidase			0.0119
CCND2		other			0.0119
ING4		transcription regulator			0.0119
ASF1A		other			0.0119
DDX17		enzyme			0.0119
ARID1A		transcription regulator			0.0119
PNPT1		enzyme			0.0119
RFX2		transcription regulator			0.0119
CREBBP		transcription regulator		-1.524	0.0119
ZNF217		transcription regulator		0.152	0.012
CAT		enzyme		1.951	0.0121
ADRA1D		g-protein coupled receptor			0.0121
HSF1		transcription regulator		-0.577	0.0122
Tgf beta		group		-0.817	0.0124
MYOCD		transcription regulator		-1.521	0.0127
NCOA1		transcription regulator		0.849	0.0127
CR1L		other			0.0129
PTPRC		phosphatase			0.0129
PIM1		kinase		-0.882	0.013
Tnf (family)		group	Inhibited	-2.4	0.013
IFNL1		cytokine	Inhibited	-2.236	0.0134
FN1		enzyme		-0.832	0.0135
ASAH1		enzyme			0.0143
CD24		other			0.0146
CAMK2N2		other			0.0147
FFAR4		g-protein coupled receptor			0.0147
DPY30		other			0.0147
HSPA1A/HSPA1B		other			0.0147
CMKLR1		g-protein coupled receptor			0.0147
ZFHX3		transcription regulator			0.0147
TIMP2		other			0.0147
RLIM		enzyme			0.0147
miR-451a (and other miRNAs w/seed AACCGUU)		mature microrna			0.0147
NCF4		enzyme			0.0147
HDAC7		transcription regulator			0.0147
Igkv1-117		other			0.0147
COPS8		other			0.0147
DDX5		enzyme			0.0147
ADRA1A		g-protein coupled receptor			0.015
TGFA		growth factor		-1.087	0.0158
FGFR1		kinase		0.557	0.0158
miR-27a-3p (and other miRNAs w/seed UCACAGU)		mature microrna			0.0158
miR-26a-5p (and other miRNAs w/seed UCAAGUA)		mature microrna			0.0158
PBX1		transcription regulator			0.0158
PDGFB		growth factor		-0.919	0.016
miR-34a-5p (and other miRNAs w/seed GGCAGUG)		mature microrna		1.989	0.016
BAX		transporter			0.0171
SERPINA1		other			0.0173
JAG1		growth factor			0.0173
DMD		other			0.0175
Agtr1b		g-protein coupled receptor			0.0177
Fcor		enzyme			0.0177
CTNNÎ²-TCF/LEF		complex			0.0177
LNX2		other			0.0177
EPCAM		other			0.0177
HNRNPD		transcription regulator			0.0177
HDAC2		transcription regulator		1.119	0.018
mir-17		microrna			0.0182
IL15		cytokine		-1.664	0.0184
Histone h4		group			0.0188
TLR7		transmembrane receptor		0.092	0.0188
BCR (complex)		complex		0.114	0.0188
Hmga1		other		0.816	0.0188
IDH1		enzyme			0.019
PRKCZ		kinase			0.019
CCNK		kinase			0.019
PRR5		other			0.019
RPLP0		other			0.019
eIF2B		complex			0.019
SERPINF		group			0.019
Bmpr1		group			0.019
MRAP2		other			0.019
NCK		group			0.019
DACH2		other			0.019
POFUT1		enzyme			0.019
FBXO31		other			0.019
Csl		enzyme			0.019
CAMK2N1		kinase			0.019
KCNJ12		ion channel			0.019
BRINP1		peptidase			0.019
CALCOCO1		transcription regulator			0.019
URGCP		other			0.019
SNORD21		other			0.019
FKBPL		other			0.019
ZBTB7C		other			0.019
VPS36		other			0.019
RPRD1B		other			0.019
UBN1		transcription regulator			0.019
Lamin b		group			0.019
EBF4		other			0.019
MYLIP		enzyme			0.019
ZBTB8A		other			0.019
VENTX		transcription regulator			0.019
RNF126		other			0.019
MKKS		other			0.019
FNIP1		other			0.019
WDR13		other			0.019
KIAA0101		other			0.019
CBF/CDC2		other			0.019
PLAC1		other			0.019
PNRC2		other			0.019
WNT16		other			0.019
WBP2		other			0.019
Raet1a		other			0.019
AURK		group			0.019
SIX6		transcription regulator			0.019
Integrin alpha 5 beta 1		complex			0.019
EIF4H		translation regulator			0.019
Scf skp2		complex			0.019
UCP3		transporter			0.019
Tenascin		group			0.019
CSRP3		other			0.019
COPS7B		other			0.019
GRIA3		ion channel			0.019
SNX6		transporter			0.019
NDP		other			0.019
CDT1		other			0.019
COPS3		other			0.019
ACVR2B		kinase			0.019
PLOD1		enzyme			0.019
UBD		other			0.019
NUP98		transporter			0.019
ADCY2	0.698	enzyme			0.019
MOS		kinase			0.019
PKP2		other			0.019
miR-509-3p (miRNAs w/seed GAUUGGU)		mature microrna			0.019
miR-139-5p (miRNAs w/seed CUACAGU)		mature microrna			0.019
miR-605-5p (miRNAs w/seed AAAUCCC)		mature microrna			0.019
miR-616-3p (miRNAs w/seed GUCAUUG)		mature microrna			0.019
miR-186-5p (miRNAs w/seed AAAGAAU)		mature microrna			0.019
miR-3584-5p (and other miRNAs w/seed GGAGGAG)		mature microrna			0.019
miR-625-5p (and other miRNAs w/seed GGGGGAA)		mature microrna			0.019
MED15		transcription regulator			0.019
ZBTB5		other			0.019
DHX8		enzyme			0.019
CCNDBP1		other			0.019
Raet1d/Raet1e		other			0.019
RNGTT		phosphatase			0.019
GTPBP4		enzyme			0.019
DNASE1L3		enzyme			0.019
CCNI		other			0.019
PDE1A	-0.849	enzyme			0.019
FXYD1		ion channel			0.019
PTPRU		phosphatase			0.019
TACC3		other			0.019
PMS2		other			0.019
ACSS1		enzyme			0.019
PHF5A		transcription regulator			0.019
ING3		other			0.019
ARHGEF2		other			0.019
CORO2A		other			0.019
DPH1		other			0.019
GNG3		enzyme			0.019
JADE1		other			0.019
PCBP4		other			0.019
COPS7A		other			0.019
SOSTDC1		other			0.019
TKT		enzyme			0.019
CDK20		kinase			0.019
CAV2	-0.664	other			0.019
GRID2		ion channel			0.019
PTOV1		other			0.019
PASK		kinase			0.019
UBE2E1		enzyme			0.019
TNFSF10		cytokine		-1.387	0.0192
MAVS		other			0.0194
YBX1		transcription regulator		-0.849	0.0194
CXCR4		g-protein coupled receptor			0.0194
MAP3K1	0.968	kinase		-0.655	0.0194
RIPK2		kinase		0	0.0206
Fc gamma receptor		group			0.0208
FECH		enzyme			0.0208
S100A4		other			0.0208
C5AR1	0.814	g-protein coupled receptor			0.0208
Integrin		complex			0.021
FH		enzyme			0.021
Retnla		other			0.021
LRAT		enzyme			0.021
ROCK1		kinase			0.021
miR-9-5p (and other miRNAs w/seed CUUUGGU)		mature microrna			0.021
miR-19b-3p (and other miRNAs w/seed GUGCAAA)		mature microrna			0.021
mir-214		microrna			0.021
TRPC1		ion channel			0.021
MT1H		other			0.021
CLCA2		ion channel			0.021
TIMP3	-0.503	other			0.021
APOC3		other			0.021
CCND3		other			0.021
PRDM1		transcription regulator		1.704	0.0217
TFAP2C		transcription regulator			0.0219
EBF1		transcription regulator			0.0226
KDR		kinase			0.0226
ELF4		transcription regulator			0.0226
POR		enzyme		1.912	0.023
MED1		transcription regulator		0	0.0232
APP		other		-1.718	0.0237
RAB1B		other			0.0245
A2M		transporter			0.0245
HSD11B1		enzyme			0.0245
SELPLG		other			0.0245
GTF2B		transcription regulator			0.0245
TERC		other			0.0245
HBEGF		growth factor			0.0245
CRH		cytokine		0.469	0.0245
Gli		group			0.0245
Ifna		other			0.0245
COL1A1		other			0.0245
FOXG1		transcription regulator			0.0245
APOA4		transporter			0.0245
NDUFA13		enzyme			0.0245
GDF15		growth factor			0.0245
MLX		transcription regulator			0.0245
PER2		transcription regulator			0.0245
CSF3R		transmembrane receptor			0.0245
UCP1		transporter			0.0245
LCAT		enzyme			0.0245
SERPINB5		other			0.0245
BHLHA15		transcription regulator			0.0245
RAD21		other			0.0245
Rxr		group			0.0253
NRAS		enzyme			0.0253
miR-291a-3p (and other miRNAs w/seed AAGUGCU)		mature microrna		1.253	0.0264
WNT1		cytokine		-0.689	0.0264
TFDP1		transcription regulator			0.0265
KDM1A		enzyme			0.0265
MGEA5		enzyme		0.333	0.0269
CCL2		cytokine		-0.933	0.0274
miR-29b-3p (and other miRNAs w/seed AGCACCA)		mature microrna		1.973	0.0274
TAZ		enzyme			0.0274
FOXA1		transcription regulator			0.0274
EZH2		transcription regulator		-0.063	0.0276
TGFB2		growth factor		0.577	0.0276
IKK (complex)		complex			0.0283
Ahr-aryl hydrocarbon-Arnt		complex			0.0283
Iga		complex			0.0283
miR-18a-5p (and other miRNAs w/seed AAGGUGC)		mature microrna			0.0283
KDM5A		transcription regulator			0.0283
BCR		kinase			0.0283
SAT1		enzyme			0.0283
RFX1		transcription regulator			0.0283
PLAGL1		transcription regulator			0.0283
SP2		transcription regulator			0.0283
BAG1		other			0.0283
mir-181		microrna			0.0286
SUMO3		other			0.0286
AKT2		kinase			0.0286
SOX2		transcription regulator		0.563	0.029
NUPR1	0.662	transcription regulator	Activated	2.324	0.0291
PPARGC1A		transcription regulator		0.616	0.0292
AR		ligand-dependent nuclear receptor		-1.133	0.0293
RELB		transcription regulator			0.0304
LIPE		enzyme			0.0304
Hsp27		group			0.0308
CUL4B		other			0.0308
AMPK		complex			0.0312
POMC		other		0.922	0.0312
BRD4		other		-1.977	0.032
PPARÎ±-RXRÎ±		complex			0.0322
E2F7		transcription regulator			0.0322
COPS5		transcription regulator			0.0322
SPTLC2		enzyme			0.0322
mir-221		microrna			0.0322
CHEK2	-0.759	kinase			0.0322
TLE1		transcription regulator			0.0322
DDR1		kinase			0.0322
GNB2L1		enzyme			0.0322
TGFB1I1		transcription regulator			0.0322
AKR1B1		enzyme			0.0322
STK11		kinase		0.371	0.0326
FOXA2		transcription regulator			0.0329
MAPK14		kinase		0.223	0.0329
ACVR1		kinase			0.033
CDK9		kinase			0.033
SUMO2		enzyme			0.033
IRS2		enzyme			0.033
GNB2		enzyme			0.033
NFYC	1.078	transcription regulator			0.033
LDL		complex	Inhibited	-2.021	0.0334
Notch		group		-1.154	0.0336
MAP3K14		kinase			0.0336
SP3		transcription regulator			0.0337
LIF		cytokine		0.896	0.0337
PRKCA		kinase		-0.496	0.0338
GPD1		enzyme			0.0338
CD44		enzyme		1.231	0.0348
IL33		cytokine		-0.022	0.0353
NCOR2		transcription regulator			0.0353
CYR61		other			0.0353
CREB1		transcription regulator		-1.188	0.0359
XBP1		transcription regulator		1.673	0.0363
Hmgb1		transcription regulator			0.0364
NPY1R		g-protein coupled receptor			0.0364
ADRB3		g-protein coupled receptor			0.0364
CDK5		kinase			0.0364
LGALS9		other			0.0364
DAXX		transcription regulator			0.0364
CYP2J2		enzyme			0.0364
CETP		enzyme			0.0364
SLC25A13	-1.097	other			0.0365
IRF3		transcription regulator	Inhibited	-2.412	0.0368
Npm		group			0.0377
SHP		group			0.0377
Smad1/5/8		group			0.0377
myosin-light-chain kinase		group			0.0377
FKHR		group			0.0377
Beta Secretase		group			0.0377
RAR-RXR		complex			0.0377
cJun-ATF2		complex			0.0377
MAGEA11		other			0.0377
NSA2		other			0.0377
ADRM1		other			0.0377
GJA3		transporter			0.0377
TRIM29		transcription regulator			0.0377
MAGEA2/MAGEA2B		other			0.0377
VPRBP		other			0.0377
PLSCR3		other			0.0377
ANGPTL6		other			0.0377
RAI1		other			0.0377
GPR4		g-protein coupled receptor			0.0377
CNOT6L		enzyme			0.0377
PON3		enzyme			0.0377
GATM		enzyme			0.0377
TMEM8B		other			0.0377
MLXIP		other			0.0377
ETS-ELK1		complex			0.0377
CTNNÎ²-LEF1		complex			0.0377
Importin alpha		group			0.0377
HLA-B27		complex			0.0377
MCF2L		other			0.0377
HDAC10		transcription regulator			0.0377
GPC3		other			0.0377
PYY		other			0.0377
ERCC2		enzyme			0.0377
RAP1GAP		other			0.0377
RRAD		enzyme			0.0377
ATP1A1		transporter			0.0377
CCNC		other			0.0377
PTPRF		phosphatase			0.0377
CELA1		peptidase			0.0377
GH2		other			0.0377
LGALS8		other			0.0377
RAC3		enzyme			0.0377
UCHL1		peptidase			0.0377
APBA1		transporter			0.0377
ANXA5		other			0.0377
U2AF2		other			0.0377
RAD51		enzyme			0.0377
mir-137		microrna			0.0377
mir-127		microrna			0.0377
mir-326		microrna			0.0377
ELAC2		enzyme			0.0377
NEIL1		enzyme			0.0377
SALL2		transcription regulator			0.0377
DMBT1		transmembrane receptor			0.0377
HAS3		enzyme			0.0377
TOP3A		enzyme			0.0377
CYP2C9		other			0.0377
Hoxc11		other			0.0377
MAGEA4		other			0.0377
TSPYL2		other			0.0377
PEX2		other			0.0377
WWP1		enzyme			0.0377
ARAF		kinase			0.0377
CCT5		other			0.0377
NELFA		other			0.0377
DLGAP2		other			0.0377
FBXO4		enzyme			0.0377
MNAT1		other			0.0377
SRPK2		kinase			0.0377
STEAP4		enzyme			0.0377
ILKAP		phosphatase			0.0377
DUX4L20 (includes others)		transcription regulator			0.0377
S100A11		other			0.0377
BOC		other			0.0377
IMPACT		other			0.0377
EGFL7		other			0.0377
ING5		other			0.0377
DBF4B		other			0.0377
EEF2K		kinase			0.0377
KHDRBS2		other			0.0377
GALR2		g-protein coupled receptor			0.0377
RBBP8		enzyme			0.0377
PLK3		kinase			0.0377
GNPAT		enzyme			0.0377
CNPY2		other			0.0377
ADAMTS5		peptidase			0.0377
COX6A2		enzyme			0.0377
CGGBP1		other			0.0377
PIGA		enzyme			0.0377
GDF11		growth factor			0.0377
HAP1		other			0.0377
COPS6		other			0.0377
ZFYVE16		transporter			0.0377
IFNGR1		transmembrane receptor			0.0378
ANGPT1		growth factor			0.0378
GHR		transmembrane receptor			0.0378
GNB1		enzyme			0.0378
PRNP		other			0.0378
CNR1		g-protein coupled receptor		0	0.0383
TGFBR1		kinase			0.0388
PRKAG3		kinase			0.0389
CALR		transcription regulator			0.0403
LMNB1		other			0.0403
TXN		enzyme			0.0403
NR1H2		ligand-dependent nuclear receptor		-0.686	0.0407
IRF5		transcription regulator			0.0407
RNASEL		enzyme			0.0407
FZD9		g-protein coupled receptor			0.0407
Cxcl12		other			0.0407
mir-192		microrna			0.0407
WNT7A		cytokine			0.0407
GAL		other			0.0407
MAP3K5		kinase			0.0407
ACSL5		enzyme			0.0407
PARP9		enzyme			0.0407
ADIPOQ		other		0.837	0.0408
BCL6	0.845	transcription regulator		-1.206	0.042
SYVN1		transporter	Inhibited	-2.449	0.042
T3-TR-RXR		complex			0.0429
RCE1		peptidase			0.0429
ID3		transcription regulator			0.0429
RETN		other			0.0429
CUX1		other			0.0429
EPO		cytokine		-0.785	0.0436
CaMKII		complex			0.0452
Pdgf Ab		complex			0.0452
MTM1		phosphatase			0.0452
EIF2S1		translation regulator			0.0452
HEXIM1		transcription regulator			0.0452
PER1		other			0.0452
CEACAM1		other			0.0452
ADRB1		g-protein coupled receptor			0.0452
SLC16A2		transporter			0.0452
CCNE1		transcription regulator			0.0452
MUC4		other			0.0452
NR1I3		ligand-dependent nuclear receptor		-0.277	0.0455
HDAC4		transcription regulator			0.0455
LPL		enzyme			0.0455
PIK3CA		kinase			0.0455
BMI1		transcription regulator			0.0455
CD2		transmembrane receptor			0.0455
NKX2-1		transcription regulator			0.0457
EIF4E		translation regulator		0.083	0.046
CCL5		cytokine		1	0.0464
SMO		g-protein coupled receptor			0.0464
KMT2D		transcription regulator		0.137	0.0469
VIP		other		1.387	0.0471
INHA		growth factor		1.387	0.0471
LCN2		transporter			0.0483
FOXC2		transcription regulator			0.0483
FLT1		other	Inhibited	-2	0.0485
PAX7		transcription regulator			0.0485
SPARC		other		1.4	0.0487
WT1		transcription regulator			0.0488
Ras homolog		group			0.0499
RHOJ		enzyme			0.0499
BMPR2		kinase			0.0499
PRMT5		enzyme			0.0499
HTATIP2		transcription regulator			0.0499
H2AFZ		other			0.0499
PYCARD		transcription regulator			0.0499
FBN1		other			0.0499
ACKR1		g-protein coupled receptor			0.0499
SLC29A1		transporter			0.0499
PPP1R15A		other			0.0499
CITED2		transcription regulator			0.0499
SCP2		transporter			0.0499
IL2		cytokine	Inhibited	-2.072	0.0501
POU5F1		transcription regulator	Inhibited	-2.176	0.0629
CEBPD		transcription regulator		1.99	0.0664
IL27		cytokine	Inhibited	-2.224	0.0862
SPP1		cytokine	Activated	2	0.0987
IGF1R		transmembrane receptor		-1.759	0.0997
THRB		ligand-dependent nuclear receptor		1.844	0.111
Ifn		group		-1.931	0.188
SOCS1		other		1.964	0.2

## Sheet: LS G5 MetCorr Upstream analysis
Extended data table 4: G5 Metastasis-correlated signature upstream regulatory genes
Upstream Regulator	Log Ratio	Molecule Type	Predicted Activation State	Activation z-score	p-value of overlap
TP53		transcription regulator	Activated	2.112	3.98e-23
TGFB1	0.23	growth factor		1.96	6.52e-18
CDKN1A		kinase		1.662	2.86e-16
Vegf		group		-1.289	2.76e-15
HGF		growth factor	Inhibited	-2.465	2.85e-15
ERBB2		kinase		0.868	7.94e-14
CSF2		cytokine	Inhibited	-2.364	1.71e-13
PTGER2		g-protein coupled receptor	Inhibited	-3.479	2.03e-13
RB1		transcription regulator	Activated	3.19	1.04e-12
RABL6		other	Inhibited	-3.051	1.12e-11
CCND1		transcription regulator	Inhibited	-2.03	1.2e-11
FOXM1		transcription regulator	Inhibited	-3.396	7.44e-11
CDKN2A		transcription regulator	Activated	2.293	8.1e-11
E2F4		transcription regulator			1.38e-10
CDK4		kinase			3.2e-10
E2F1		transcription regulator		-1.864	3.59e-10
let-7		microrna	Activated	2.867	1.9e-09
TP63		transcription regulator		-0.175	1.94e-09
FOXO1		transcription regulator	Inhibited	-3.051	3.46e-09
CEBPB		transcription regulator		0.341	2.31e-08
NUPR1		transcription regulator	Activated	3.922	4.59e-08
SP1		transcription regulator		0.79	6.03e-08
TNF	0.224	cytokine	Activated	3.003	6.93e-08
RBL1		transcription regulator	Activated	2.789	9.49e-08
ZNF217		transcription regulator	Inhibited	-2.646	1.09e-07
MAP2K1/2		group		1.97	2.07e-07
RBL2		other	Activated	2.583	2.11e-07
E2f		group	Inhibited	-2.608	2.18e-07
INSR		kinase		-1.058	4.18e-07
TERC		other			4.6e-07
YAP1		transcription regulator		0.524	7.98e-07
MYC		transcription regulator	Inhibited	-2.314	8.17e-07
TAF4		transcription regulator	Inhibited	-2.423	9.16e-07
Pkc(s)		group	Activated	2.378	1.04e-06
MAP2K1		kinase		0.765	1.12e-06
KLF2		transcription regulator		-1.665	1.37e-06
NOTCH1	-0.188	transcription regulator		0.755	1.42e-06
PDGF BB		complex	Activated	3.056	1.43e-06
TBX2		transcription regulator	Inhibited	-3	1.68e-06
EGFR	0.261	kinase		-0.308	1.73e-06
EP400		other	Inhibited	-2.621	1.84e-06
IGF1		growth factor		-0.528	2.27e-06
AGT		growth factor		0.97	2.32e-06
LDL		complex		0.446	2.61e-06
TAZ		enzyme			2.85e-06
Irgm1		other		1.504	3.06e-06
EGF		growth factor		1.821	3.34e-06
EPAS1		transcription regulator		1.372	3.58e-06
EP300		transcription regulator	Activated	2.183	3.7e-06
IL6		cytokine		0.831	4.5e-06
YY1		transcription regulator		1.98	4.57e-06
CTNNB1		transcription regulator		0.858	6.89e-06
SMARCB1		transcription regulator	Activated	3.162	7.05e-06
ESR1		ligand-dependent nuclear receptor		0.242	8.79e-06
HDAC1		transcription regulator		1.52	9.69e-06
Rb		group		1.511	1.03e-05
NFYB		transcription regulator			1.17e-05
JUN		transcription regulator		0.895	1.21e-05
PPARG		ligand-dependent nuclear receptor		-0.553	1.34e-05
SPP1		cytokine		1.839	1.56e-05
BNIP3L		other	Activated	2.433	1.65e-05
FOS		transcription regulator		-0.851	1.68e-05
PTH		other		0.676	1.78e-05
miR-24-3p (and other miRNAs w/seed GGCUCAG)		mature microrna		1.118	1.9e-05
SRF		transcription regulator		0.676	2.03e-05
F2		peptidase	Activated	2.477	2.36e-05
HIF1A		transcription regulator		-0.438	2.59e-05
MTPN		transcription regulator		0.788	2.99e-05
Insulin		group		0.685	3.33e-05
IGF2		growth factor			3.4e-05
LPL		enzyme		1.523	3.44e-05
BMP4		growth factor		-0.472	3.5e-05
PLAU		peptidase		0.802	3.66e-05
FOXO3		transcription regulator		0.729	3.81e-05
FOXP3		transcription regulator		-0.216	3.89e-05
E2F2		transcription regulator		-1.633	4.07e-05
ASAH1		enzyme		-1.432	4.33e-05
caspase		group		1.067	4.33e-05
Nfat (family)		group		1.914	4.6e-05
IL13		cytokine	Activated	2.068	4.98e-05
FGF2		growth factor		1.961	5.5e-05
LRIG1		other			6.29e-05
Cg		complex		0.304	6.75e-05
SMAD4		transcription regulator		-0.656	7.02e-05
TWIST1		transcription regulator	Activated	2.777	7.21e-05
Alpha catenin		group	Inhibited	-2.945	7.32e-05
NPPB		other		0.418	7.38e-05
RAF1		kinase		0.913	7.69e-05
PTEN		phosphatase		0.32	8.15e-05
HOXC8		transcription regulator		0.447	8.69e-05
LIPE		enzyme			9.45e-05
HRAS		enzyme		0.649	9.57e-05
SREBF1		transcription regulator		-0.991	9.72e-05
SMAD7		transcription regulator	Inhibited	-2.868	0.000101
Jnk		group		1.401	0.000102
SERPINA3		other			0.000109
IL4		cytokine		0.443	0.000113
STAT4		transcription regulator		1.113	0.000115
E2F3		transcription regulator			0.000115
SFTPA1		transporter	Inhibited	-2.598	0.000115
TP73		transcription regulator		-0.705	0.000118
IL17R		complex		1	0.000124
BCL2L11	-0.249	other		0.038	0.000124
WNT3A		cytokine		1.99	0.000125
TCF3		transcription regulator		0.707	0.000125
KLF6		transcription regulator		0.796	0.000131
ILK		kinase		1.411	0.000137
CEBPA		transcription regulator		1.785	0.000161
NTRK2		kinase		-1.671	0.000162
CDKN2B		transcription regulator			0.000172
TFRC		transporter			0.000172
MAP2K4		kinase	Activated	2.423	0.000179
NFYA		transcription regulator		-1	0.000188
F10		peptidase		1.131	0.000192
KDM5B		transcription regulator		1.396	0.000192
CREBBP		transcription regulator			0.000199
TREM1		transmembrane receptor	Activated	2.687	0.000203
STAT5a/b		group		-0.197	0.000204
F2R	0.179	g-protein coupled receptor	Activated	2.386	0.000217
AMOT		other			0.00022
C5		cytokine	Activated	2.019	0.000226
SPARC		other	Activated	2.155	0.000226
ERK1/2		group		1.27	0.000234
EGR1		transcription regulator		0.993	0.000239
APOE		transporter		-0.943	0.000248
FBXO32		enzyme		1.134	0.000255
MC1R		g-protein coupled receptor			0.000255
mir-145		microrna		-0.391	0.000267
ATP7B		transporter		-0.447	0.000267
TNFSF12		cytokine	Activated	2.578	0.000275
Ikb		group			0.000283
SFTPD	0.275	other			0.000283
SEMA7A		transmembrane receptor		1	0.000283
NfkB-RelA		complex		1.982	0.000339
MBP		other		0.577	0.000339
CLU		other			0.000339
MYBL2		transcription regulator		-0.48	0.000339
TNFSF11		cytokine		0.201	0.000361
CMKLR1		g-protein coupled receptor			0.000361
PTAFR		g-protein coupled receptor			0.000361
NKX2-3		transcription regulator		-0.943	0.000379
RELA		transcription regulator	Activated	2.452	0.000381
ATG7		enzyme		0.333	0.000402
SLPI		other		-0.882	0.000402
NRG2		growth factor			0.000406
APP		other		0.582	0.000424
HDAC2		transcription regulator		1.633	0.000434
AGER		transmembrane receptor	Activated	2.423	0.000442
FLT3		kinase			0.000473
RCAN1	0.21	transcription regulator			0.000473
Akt		group		1.957	0.000479
IGFBP1		other			0.000491
IGFBP3	0.179	other		0.849	0.000552
ARRB1		other			0.000552
CYP19A1		enzyme		-0.753	0.000561
miR-16-5p (and other miRNAs w/seed AGCAGCA)		mature microrna		0.143	0.000626
PAX8		transcription regulator		-0.064	0.000641
miR-143-3p (and other miRNAs w/seed GAGAUGA)		mature microrna			0.000647
P38 MAPK		group	Activated	2.466	0.000648
GLI1		transcription regulator		1.278	0.000651
DHCR7		enzyme			0.000654
Fascin		group			0.000654
GJC1		ion channel			0.000654
GNLY		other			0.000654
PSMD14		peptidase			0.000654
SLC3A2		transporter			0.000654
NFKB1		transcription regulator		0.835	0.000668
MAPK14		kinase		1.326	0.000702
TRADD		other		1.067	0.000739
TNC		other		1	0.000739
F3		transmembrane receptor			0.000739
IL1B		cytokine	Activated	2.72	0.000767
TNFSF13B		cytokine		1.446	0.000784
RGS10		other			0.000784
NDUFA13		enzyme			0.000832
NOTCH2		transcription regulator		-0.831	0.000847
AKT1		kinase		0.817	0.000855
Nr1h		group		-0.478	0.000857
GNA12		enzyme		0.447	0.000875
RHOA		enzyme		0.223	0.000875
INHA		growth factor		1.709	0.000879
MYD88		other	Activated	2.735	0.000916
Mapk		group		1.154	0.00093
RETNLB		other		0.557	0.00101
TRAF6		enzyme	Activated	2.22	0.00103
DCN		other		-0.246	0.00103
CREB1		transcription regulator		0.286	0.00103
KLF5		transcription regulator		-1.458	0.00103
MKL1		transcription regulator			0.00104
BCL2	0.208	transporter		0.365	0.00104
EZH2		transcription regulator		1.377	0.00105
LEP		growth factor		0.496	0.00108
mir-155		microrna		-0.577	0.00108
ADRB		group		1.526	0.00109
CDC42		enzyme		1.067	0.0011
PLP1		other			0.0011
MUC1		transmembrane receptor			0.0011
IRF4		transcription regulator		-0.875	0.00119
IL12B		cytokine		1.914	0.00122
CXCR4		g-protein coupled receptor		1.951	0.00122
CR1L		other		-1.969	0.00124
NFkB (complex)		complex		1.751	0.00125
IL1A		cytokine	Activated	2.431	0.00128
PRL		cytokine		0.659	0.00128
TR-RXR		complex			0.00129
CKS2		kinase			0.00129
STK3		kinase			0.00129
mir-326		microrna			0.00129
HSPB6		other			0.00129
LSM1		other			0.00129
SERPINB7		other			0.00129
TSN		other			0.00129
ITIH1		other			0.00129
E2F7		transcription regulator			0.00129
MXI1		transcription regulator			0.00129
RNA polymerase II		complex			0.00136
HSF1		transcription regulator		-0.323	0.00137
PTTG1		transcription regulator			0.00139
MTTP		transporter			0.00139
Calcineurin protein(s)		complex		0.61	0.00144
RORA		ligand-dependent nuclear receptor			0.00148
MKL2		transcription regulator			0.00149
PTGS2		enzyme		0.831	0.0015
FGF1		growth factor		-1.382	0.00151
BIRC3		enzyme			0.00158
CYP2J2		enzyme			0.00158
CETP		enzyme			0.00158
TEK		kinase			0.00158
NT5E		phosphatase			0.00158
Tlr		group		1.927	0.00159
Map3k7		kinase		0.275	0.00169
STAT6		transcription regulator		0.268	0.00169
TNFSF13		cytokine		1.98	0.00174
SRC		kinase		0.186	0.00176
GCG		other		-0.346	0.00182
E2F6		transcription regulator			0.00182
TNFSF10		cytokine		-1.961	0.00189
DDX25		enzyme			0.00189
IL12 (family)		group	Activated	2.442	0.00189
STK4		kinase			0.00189
PPP2R5C		other			0.00189
NCR2		transmembrane receptor			0.00189
RORC		ligand-dependent nuclear receptor			0.00193
IL9		cytokine		0.651	0.00194
CUL4B		other			0.00194
NOS2		enzyme	Activated	2.415	0.002
NFKBIA	0.218	transcription regulator		-0.133	0.00204
TGM2		enzyme	Activated	2.547	0.00207
Igm		complex			0.00212
CRH		cytokine		1.154	0.00212
HPGDS		enzyme			0.00214
RPS3		enzyme			0.00214
AGA		enzyme			0.00214
CYSLTR1		g-protein coupled receptor			0.00214
HSPB2		other			0.00214
CCNA2	-0.212	other			0.00214
IL17C		cytokine		1.991	0.00215
IFNB1		cytokine		1.866	0.00215
ANGPT2		growth factor		1.182	0.00215
INS		other		-0.987	0.00223
KLK4		peptidase			0.00225
KLK5		peptidase			0.00225
SIRT2		transcription regulator			0.00225
TAF1		transcription regulator			0.00225
CYR61	0.205	other		1.982	0.00237
NFE2L2		transcription regulator		0.659	0.0024
BMP2		growth factor		0.448	0.00247
histone deacetylase		complex			0.00261
mir-146		microrna		-1.969	0.00261
SMARCE1		transcription regulator			0.00264
MNT		transcription regulator			0.00264
CD69		transmembrane receptor			0.00264
RARRES2		transmembrane receptor			0.00264
MAP3K14		kinase		1.969	0.0028
FN1		enzyme	Activated	2.39	0.00283
IRS2		enzyme		-1.091	0.00287
S100A8	0.214	other			0.00287
PRKCD		kinase		1.682	0.00295
GLI2		transcription regulator		0.625	0.00295
Gsk3		group		-1	0.00299
mir-21		microrna		-0.342	0.00299
LIPG		enzyme			0.00307
NOTCH3		transcription regulator			0.00314
SMPD2		enzyme			0.00317
RBX1		enzyme			0.00317
BDKRB1		g-protein coupled receptor			0.00317
PROK1		growth factor			0.00317
RPS6KB2		kinase			0.00317
RASSF1	-0.212	other			0.00317
SERPINA4		other			0.00317
DES		other			0.00317
MMP13		peptidase			0.00317
AQP11	-0.21	transporter			0.00317
PI3K (complex)		complex		1.543	0.0032
PRKCA		kinase	Activated	2.407	0.00327
Pka		complex		1.182	0.00334
CHUK		kinase		0.68	0.00335
TNFAIP3		enzyme		-0.792	0.00343
AHR		ligand-dependent nuclear receptor	Inhibited	-2.085	0.00343
HOXC6		transcription regulator		0	0.00343
MYCN		transcription regulator	Inhibited	-2.395	0.00349
Fibrinogen		complex			0.00354
RNASE1		enzyme			0.00354
FOXC1		transcription regulator			0.00354
SIN3B		transcription regulator			0.00354
SPDEF	0.208	transcription regulator	Inhibited	-2	0.00363
SRC (family)		group		1.98	0.00374
FOXO4		transcription regulator		1.961	0.00374
BACH2		transcription regulator		-0.762	0.00374
TGFB3		growth factor	Activated	2.4	0.00381
BCL6	0.189	transcription regulator		-0.775	0.00395
STAT3		transcription regulator		0.711	0.004
RIPK1		kinase			0.00406
LTBP1		other			0.00406
IL10RA		transmembrane receptor			0.00406
IL1		group	Activated	2.705	0.00407
MAPK1		kinase		-0.613	0.00407
miR-483-3p (miRNAs w/seed CACUCCU)		mature microrna		1.06	0.00407
ALB		transporter		1.98	0.00407
NR3C1		ligand-dependent nuclear receptor		-0.919	0.00415
INSIG1		other		0.218	0.0042
IKBKB		kinase		0.766	0.00426
CCL2	0.216	cytokine		0.761	0.00436
IFI16		transcription regulator		1.195	0.00436
IgG2a		complex			0.0044
CCL18		cytokine			0.0044
ADCY5		enzyme			0.0044
ST8SIA1		enzyme			0.0044
HTR2A		g-protein coupled receptor			0.0044
Ptk		group			0.0044
CKS1B		kinase			0.0044
GSK3A		kinase			0.0044
SAV1		other			0.0044
ZNF652		other			0.0044
SMOC2		other			0.0044
MIB1		other			0.0044
CIDEC		other			0.0044
EWSR1		other			0.0044
PRTN3		peptidase			0.0044
NKX3-2		transcription regulator			0.0044
SELL		transmembrane receptor			0.0044
TSPO		transmembrane receptor			0.0044
RBM5		other		1	0.00441
INHBA		growth factor		1.91	0.00445
TCR		complex		1.05	0.0045
NRG1	0.211	growth factor		-0.024	0.00459
NR3C2		ligand-dependent nuclear receptor	Activated	2.425	0.00461
CX3CL1		cytokine			0.00462
MAP3K3		kinase			0.00462
mir-193		microrna			0.00462
Rock		group			0.00478
IGFBP2		other		-0.152	0.00478
CXCL12		cytokine	Activated	2.209	0.00493
ADRA1D		g-protein coupled receptor			0.00516
PSEN1		peptidase		-0.382	0.00517
TRAF2		enzyme		-0.927	0.00519
PF4		cytokine			0.00522
UHRF2		enzyme			0.00522
BGN		other			0.00522
TWIST2		transcription regulator			0.00522
BSG		transporter			0.00522
F2RL1		g-protein coupled receptor		1.977	0.00557
BRCA1		transcription regulator		0.322	0.00562
Ppp2c		group			0.00581
NGF		growth factor		1.81	0.00581
miR-192-5p (and other miRNAs w/seed UGACCUA)		mature microrna			0.00581
mir-148		microrna			0.00581
PI3		other			0.00581
NFASC	0.194	other			0.00581
MAD2L1		other			0.00581
FBLN5		other			0.00581
HOXA10		transcription regulator		1.134	0.00581
TNFRSF25		transmembrane receptor			0.00581
VEGFA		growth factor	Activated	2.337	0.00582
IGF1R		transmembrane receptor		-0.036	0.00599
HMGA1		transcription regulator	Activated	2.58	0.00605
IL5		cytokine		0.711	0.00621
Histone h4		group			0.00632
IFNG		cytokine		1.232	0.0064
ADRA1A		g-protein coupled receptor			0.00644
ZBTB20		other		0	0.00644
Ap1		complex		1.969	0.00651
NPR1		enzyme			0.00656
BMPR1B		kinase			0.00656
CASP3		peptidase			0.00656
CPE	0.266	peptidase			0.00656
ADAMTS12		peptidase			0.00656
MYOD1		transcription regulator		-1.254	0.00661
miR-124-3p (and other miRNAs w/seed AAGGCAC)		mature microrna		0.333	0.00671
CREM		transcription regulator			0.00675
TGFA		growth factor		0.911	0.00681
LYN		kinase			0.00681
FGFR2		kinase			0.00688
Tgf beta		group		1.67	0.0069
KITLG		growth factor		1.982	0.0069
REL		transcription regulator		0.218	0.0069
Gm-csf		group			0.00691
MAPK9	0.185	kinase		1.97	0.00699
26s Proteasome		complex		1.109	0.00717
ADA	-0.182	enzyme			0.0073
DRD2		g-protein coupled receptor			0.0073
AREG		growth factor			0.0073
mir-132		microrna			0.0073
ACTL6A		other			0.0073
FHL2		transcription regulator			0.0073
TAF4B		transcription regulator			0.0073
EPHX2		enzyme			0.00739
HSPA1A/HSPA1B		enzyme			0.00739
HPSE		enzyme			0.00739
UCN2		other			0.00739
PBRM1		other			0.00739
SERPINB2		other			0.00739
TRAF1		other			0.00739
NCSTN		peptidase			0.00739
LILRB1		transmembrane receptor			0.00739
miR-34a-5p (and other miRNAs w/seed GGCAGUG)		mature microrna		0.852	0.0074
BAX		transporter			0.0074
Ins1		other		-1.368	0.00763
Immunoglobulin		complex		0.157	0.0077
IL21		cytokine		-0.27	0.00779
Creb		group			0.00791
CD5		transmembrane receptor		1.732	0.00791
TAC1		other	Activated	2.147	0.00793
ATF2		transcription regulator			0.00793
ITGB1		transmembrane receptor		1.851	0.00793
HSPA5		enzyme			0.00809
THBS1		other			0.00809
NFKBIB		transcription regulator			0.00844
PPARA		ligand-dependent nuclear receptor		0.454	0.00874
FGF19		growth factor			0.00875
miR-146a-5p (and other miRNAs w/seed GAGAACU)		mature microrna		-0.555	0.00875
PRKG1		kinase			0.00892
S100A6		transporter			0.00892
SERPINF1		other		-0.655	0.009
NCF4		enzyme			0.00915
miR-223-3p (miRNAs w/seed GUCAGUU)		mature microrna			0.00915
FRMD6		other			0.00915
NFKBIE		transcription regulator			0.00915
ATP7A		transporter			0.00915
GDF2		growth factor		1	0.00918
HIST1H1T		other		0.447	0.00918
Hist1h1a		other		0.447	0.00918
Mek		group		0.711	0.0092
GATA3		transcription regulator		-1.777	0.0092
NRAS		enzyme			0.00962
CYBB		enzyme			0.0098
PTX3		other			0.0098
GNAI2		other			0.0098
VTN		other			0.0098
MEF2D		transcription regulator			0.0098
IL17RA		transmembrane receptor			0.0098
ABCB4		transporter			0.0098
Ras		group			0.00986
miR-291a-3p (and other miRNAs w/seed AAGUGCU)		mature microrna		1.342	0.0101
PSEN2		peptidase		-0.277	0.0101
VHL		transcription regulator			0.0102
CAV1		transmembrane receptor			0.0102
TGFB2		growth factor		1.95	0.0106
BMP6		growth factor			0.0106
PRKAA1		kinase	Inhibited	-2	0.0106
COL18A1		other	Inhibited	-2.219	0.0106
IL23A		cytokine			0.0107
Fc gamma receptor		group			0.0107
SERPINA1		other			0.0107
S100A9	0.198	other			0.0107
TSC1		other			0.0107
KNG1		other			0.0107
BECN1		other			0.0107
ABCG1		transporter			0.0107
SCD		enzyme			0.0108
mir-29		microrna			0.0108
GATA4		transcription regulator		0.6	0.0108
NCF1		enzyme			0.0111
PLA2G2D		enzyme			0.0111
CBS/LOC102724560		enzyme			0.0111
Agtr1b		g-protein coupled receptor			0.0111
GNRHR		g-protein coupled receptor			0.0111
Rac		group			0.0111
GRN		growth factor			0.0111
miR-129-5p (miRNAs w/seed UUUUUGC)		mature microrna			0.0111
OSCAR		other			0.0111
LNX2		other			0.0111
LY6E		other			0.0111
TASP1		peptidase			0.0111
E2F8		transcription regulator			0.0111
IL17RB		transmembrane receptor			0.0111
SAA1		transporter			0.0111
LEPR	-0.174	transmembrane receptor		0.577	0.0112
NLRP3		other		1.732	0.0115
STAT5B		transcription regulator		1.4	0.0115
SPHK1	0.182	kinase			0.0117
ABL1		kinase			0.0117
UXT		other			0.0117
PLG		peptidase			0.0117
SCARB1	-0.219	transporter			0.0117
Growth hormone		group		1.431	0.0119
IKZF1		transcription regulator		-0.555	0.0119
Fcer1		complex		1.952	0.0121
KRAS		enzyme		0.8	0.0125
ESRRA		ligand-dependent nuclear receptor		0.447	0.0126
SHH		peptidase		1.964	0.0126
STUB1		enzyme			0.0128
ITGAV		ion channel			0.0128
NRIP1		transcription regulator		1.934	0.0129
I kappa b kinase		complex			0.0132
PLA2G10		enzyme			0.0132
Il8r		group			0.0132
STIM1		ion channel			0.0132
miR-19b-3p (and other miRNAs w/seed GUGCAAA)		mature microrna			0.0132
CTSG		peptidase			0.0132
ACE2		peptidase			0.0132
KLF10		transcription regulator			0.0132
CD40LG		cytokine	Activated	2.194	0.0133
FSH		complex		-1.282	0.0135
KIAA1524		other			0.0136
Pdgf (complex)		complex		0.497	0.0137
TERT		enzyme			0.0137
IL32		cytokine			0.0138
RPS6KB1		kinase			0.0138
BCL2L1		other			0.0138
TFDP1		transcription regulator			0.0138
Interferon alpha		group	Activated	2.01	0.0141
Cabin1-HDAC1/2-MEF2D-MITR-Sin3		complex			0.0149
MEF2D-NFAT2-p300		complex			0.0149
POFUT1		enzyme			0.0149
RGN		enzyme			0.0149
CA1		enzyme			0.0149
PHLPP2		enzyme			0.0149
PAFAH1B2		enzyme			0.0149
DEGS1		enzyme			0.0149
PDE1A		enzyme			0.0149
RIT1		enzyme			0.0149
FDFT1		enzyme			0.0149
PAFAH1B3		enzyme			0.0149
Frizzled		group			0.0149
Hdac1/2		group			0.0149
Flotillin		group			0.0149
Ifn gamma receptor		group			0.0149
Caveolin		group			0.0149
GKN1		growth factor			0.0149
KCNA1		ion channel			0.0149
GRID2		ion channel			0.0149
MOS		kinase			0.0149
GAK	-0.176	kinase			0.0149
PIK3C3		kinase			0.0149
miR-509-3p (miRNAs w/seed GAUUGGU)		mature microrna			0.0149
miR-616-3p (miRNAs w/seed GUCAUUG)		mature microrna			0.0149
miR-3584-5p (and other miRNAs w/seed GGAGGAG)		mature microrna			0.0149
miR-625-5p (and other miRNAs w/seed GGGGGAA)		mature microrna			0.0149
miR-602 (miRNAs w/seed ACACGGG)		mature microrna			0.0149
mir-335		microrna			0.0149
mir-384		microrna			0.0149
mir-602		microrna			0.0149
Cd209b		other			0.0149
TNS4		other			0.0149
KLF14		other			0.0149
CHMP6		other			0.0149
TRI-AAT9-1		other			0.0149
RHBDF2		other			0.0149
LRRC4		other			0.0149
LILRA3		other			0.0149
RASGRF2		other			0.0149
NOL3		other			0.0149
Slpi (includes others)		other			0.0149
DYNLT3		other			0.0149
IFI6		other			0.0149
LSP1		other			0.0149
FAU		other			0.0149
DOK3		other			0.0149
CKAP4		other			0.0149
BANF1		other			0.0149
HNRNPA0		other			0.0149
ZNF184		other			0.0149
VPS25		other			0.0149
BCL2L14		other			0.0149
ARAP1		other			0.0149
CD300E		other			0.0149
THRIL		other			0.0149
TPD52		other			0.0149
Hmgn2 (includes others)		other			0.0149
MTUS1		other			0.0149
Cd209d		other			0.0149
LGALS9B		other			0.0149
MARCKS		other			0.0149
METAP2		peptidase			0.0149
ADAMTS7		peptidase			0.0149
TLL1		peptidase			0.0149
RNGTT		phosphatase			0.0149
ZGPAT		transcription regulator			0.0149
UBN1		transcription regulator			0.0149
NFKBIL1		transcription regulator			0.0149
ZFP36L1	0.178	transcription regulator			0.0149
BARX1		transcription regulator			0.0149
SLC17A6		transporter			0.0149
PACSIN2		transporter			0.0149
NAPA		transporter			0.0149
STIM2		transporter			0.0149
APOC2		transporter			0.0149
FASLG		cytokine			0.015
ADORA2B		g-protein coupled receptor			0.015
Hsp70		group			0.015
TNFRSF9		transmembrane receptor			0.015
ADIPOQ		other			0.0151
HOXA9		transcription regulator			0.0151
HNF4A		transcription regulator		1	0.0152
Laminin1		complex			0.0154
CCL21		cytokine			0.0154
CXCL3		cytokine			0.0154
ITCH		enzyme			0.0154
CRY2		enzyme			0.0154
LCAT		enzyme			0.0154
BIRC2		enzyme			0.0154
CRY1		enzyme			0.0154
PLD2		enzyme			0.0154
LPAR1		g-protein coupled receptor			0.0154
PEX5L		ion channel			0.0154
mir-196		microrna			0.0154
IL31		other			0.0154
ATG5		other			0.0154
TMBIM6		other			0.0154
TOPBP1		other			0.0154
PON1		phosphatase			0.0154
IL15RA		transmembrane receptor			0.0154
MECP2		transcription regulator			0.0155
ATF3		transcription regulator		0.555	0.0159
JUND		transcription regulator			0.0159
TCF7L2		transcription regulator			0.0159
RNASE2		enzyme			0.0162
SYK		kinase			0.0162
KAT2B		transcription regulator			0.0162
DACH1		transcription regulator			0.0162
SMAD3		transcription regulator		0.912	0.0162
EIF4E		translation regulator		1.342	0.0162
PRDM1		transcription regulator		-0.194	0.0166
FGF7		growth factor		0	0.0168
NCOA3		transcription regulator			0.0168
AKT2		kinase			0.0174
RAC1		enzyme		1.964	0.0175
TBP		transcription regulator			0.0176
lymphotoxin-alpha1-beta2		complex			0.0178
SAT1		enzyme			0.0178
PLC		group			0.0178
miR-18a-5p (and other miRNAs w/seed AAGGUGC)		mature microrna			0.0178
GADD45B		other			0.0178
ADAM15		peptidase			0.0178
Ptprd		phosphatase			0.0178
PHB		transcription regulator			0.0178
CBX3		transcription regulator			0.0178
FCER2		transmembrane receptor			0.0178
APOA4		transporter			0.0178
IL15		cytokine	Activated	2.572	0.0184
DNMT1	-0.241	enzyme			0.0185
CDH1		other		-0.626	0.0185
BMPR1A		kinase			0.0187
JAK3		kinase			0.0187
ADAM17		peptidase			0.0187
NKX2-5		transcription regulator			0.0187
CTGF	0.178	growth factor		0	0.0189
WT1		transcription regulator		1.044	0.019
SREBF2		transcription regulator		-1.109	0.0194
CD24		other			0.0196
NFATC2	0.189	transcription regulator	Activated	2.156	0.0196
MED1		transcription regulator		-1.982	0.0196
GNB1		enzyme			0.02
JAG2	-0.188	growth factor			0.02
PIK3CG		kinase			0.02
mir-133		microrna			0.02
ABCA1		transporter			0.02
AIMP1		cytokine			0.0203
HMOX1		enzyme		-0.636	0.0203
PLCG2		enzyme			0.0203
SPTLC2		enzyme			0.0203
AKR1B1		enzyme			0.0203
RND3		enzyme			0.0203
S1PR2		g-protein coupled receptor			0.0203
BDKRB2		g-protein coupled receptor			0.0203
CNR2		g-protein coupled receptor			0.0203
MIR101		group			0.0203
SLC9A3R1		other			0.0203
MIF		cytokine			0.0204
PI3K (family)		group		0.218	0.0204
IL6R		transmembrane receptor		1.976	0.0204
CAMP		other		0.817	0.0213
Laminin		complex			0.0214
TXN		enzyme			0.0214
Wnt		group			0.0214
TET2		other			0.0214
CLOCK		transcription regulator			0.0214
TYROBP		transmembrane receptor			0.0214
OLR1		transmembrane receptor			0.0214
SOD1		enzyme			0.0215
CXCL8		cytokine		1.964	0.0223
Notch		group		-0.762	0.0223
NR1H2		ligand-dependent nuclear receptor		-1.342	0.0223
AMPK		complex		-0.555	0.0226
IL17A		cytokine		1.117	0.0226
T3-TR-RXR		complex			0.0228
STK40		kinase			0.0228
GLI3		transcription regulator			0.0228
Iga		complex			0.023
RNASEL		enzyme			0.023
ADRB3		g-protein coupled receptor			0.023
Mir122a,b		group			0.023
P2RX7		ion channel			0.023
CDK1	-0.218	kinase			0.023
EPHB6		kinase			0.023
C1QA		other			0.023
GIP		other			0.023
ACTB		other			0.023
Hmgb1		transcription regulator			0.023
Tcf7		transcription regulator			0.023
SMAD6		transcription regulator			0.023
TNFRSF13B		transmembrane receptor			0.023
SMO		g-protein coupled receptor			0.0234
MTORC1		complex			0.0243
mir-181		microrna			0.0243
RETN		other			0.0243
TXNIP		other			0.0243
CD2		transmembrane receptor			0.0243
IRAK4		kinase			0.0244
ADCYAP1		other		0.462	0.0247
SOCS3		phosphatase		-0.519	0.0255
EDN1		cytokine		1.781	0.0257
Smad2/3-Smad4		complex			0.0258
IL19		cytokine			0.0258
HCAR2		g-protein coupled receptor			0.0258
Cyclin E		group			0.0258
IRAK3		kinase			0.0258
PECAM1		other			0.0258
DLX3		transcription regulator			0.0258
TF		transporter			0.0258
GPX1		enzyme			0.0259
NME1		kinase			0.0259
AVP		other			0.0259
NPC1		transporter			0.0259
EPO		cytokine		0.137	0.0262
PGR		ligand-dependent nuclear receptor	Activated	2.224	0.0263
BTNL2		transmembrane receptor		0	0.0266
Histone h3		group			0.0269
MITF		transcription regulator		-0.816	0.027
APLN		other			0.0275
NCOR1		transcription regulator			0.0278
PML		transcription regulator		0.275	0.0278
CCL4		cytokine			0.0288
ACKR3		g-protein coupled receptor			0.0288
MAP3K5		kinase			0.0288
GLIS2		transcription regulator			0.0288
JARID2		transcription regulator			0.0288
CREB3L1		transcription regulator			0.0288
CD3		complex		-1.997	0.0291
Collagen(s)		complex			0.0291
ADM		other			0.0291
ITGA5		transmembrane receptor			0.0291
APOA1		transporter			0.0291
Cry-Period		complex			0.0295
CCL20		cytokine			0.0295
DHCR24		enzyme			0.0295
ACAT1		enzyme			0.0295
YARS		enzyme			0.0295
RAD51	-0.193	enzyme			0.0295
PDE4A		enzyme			0.0295
SNF8		enzyme			0.0295
PRMT2		enzyme			0.0295
RNF139		enzyme			0.0295
PLCD4		enzyme			0.0295
RAN		enzyme			0.0295
NEU2		enzyme			0.0295
SHP		group			0.0295
PLA2		group			0.0295
INK4		group			0.0295
PTPase		group			0.0295
CLCN3		ion channel			0.0295
FXYD5		ion channel			0.0295
miR-510-5p (miRNAs w/seed ACUCAGG)		mature microrna			0.0295
miR-421-3p (and other miRNAs w/seed UCAACAG)		mature microrna			0.0295
mir-217		microrna			0.0295
mir-127		microrna			0.0295
mir-153		microrna			0.0295
MICU1		other			0.0295
Calcb		other			0.0295
ADRM1		other			0.0295
TTC7A		other			0.0295
SOCS7		other			0.0295
POPDC2		other			0.0295
PCDH9		other			0.0295
SMYD5		other			0.0295
MTSS1		other			0.0295
CACYBP		other			0.0295
FBLIM1		other			0.0295
NOSIP		other			0.0295
ARFGEF2		other			0.0295
DTNB		other			0.0295
PSG1		other			0.0295
BAZ1A		other			0.0295
HPS1		other			0.0295
FBXW8	-0.238	other			0.0295
PLIN3		other			0.0295
RDX		other			0.0295
STAG2		other			0.0295
WTAP		other			0.0295
CRADD		other			0.0295
WASH1		other			0.0295
ITGAE		other			0.0295
NLRC3		other			0.0295
EFEMP2		other			0.0295
CD8B		other			0.0295
DBF4B		other			0.0295
LGALS2		other			0.0295
CIDEA		other			0.0295
COL1A2		other			0.0295
SOSTDC1		other			0.0295
CTTN		other			0.0295
LOC100359583/Ptma		other			0.0295
LGMN		peptidase			0.0295
BMP1		peptidase			0.0295
CASP10		peptidase			0.0295
Acp5		phosphatase			0.0295
ARID5A		transcription regulator			0.0295
ADNP		transcription regulator			0.0295
GPBP1		transcription regulator			0.0295
UBE2V1		transcription regulator			0.0295
AGO1		translation regulator			0.0295
AGO3		translation regulator			0.0295
AGO4		translation regulator			0.0295
ITGB7		transmembrane receptor			0.0295
STAB1		transporter			0.0295
ATP1A1		transporter			0.0295
APBA1		transporter			0.0295
MGEA5		enzyme		0.707	0.03
IL33		cytokine		-0.025	0.0301
EHF		transcription regulator		0	0.0301
JUNB		transcription regulator			0.0306
PROC		peptidase			0.0308
PTPN1		phosphatase			0.0308
miR-1-3p (and other miRNAs w/seed GGAAUGU)		mature microrna		-0.314	0.031
Sos		group			0.0318
IgG1		complex			0.0319
EGLN1		enzyme			0.0319
AURKB		kinase			0.0319
miR-7a-5p (and other miRNAs w/seed GGAAGAC)		mature microrna			0.0319
LIN28A		other			0.0319
FBN1		other			0.0319
IGFBP5		other			0.0319
BAG1		other			0.0319
EIF4G1		translation regulator			0.0319
TNFRSF18		transmembrane receptor			0.0319
SCP2		transporter			0.0319
CNTF		cytokine		0	0.0326
ADRA1B		g-protein coupled receptor			0.0326
BMP7		growth factor		0.37	0.0326
FYN		kinase			0.0326
LDLR		transporter			0.0326
CD44		enzyme		1.342	0.0335
MAX		transcription regulator			0.0339
IKBKE		kinase			0.0344
ARNT2	-0.204	transcription regulator		1.89	0.0348
MAP2K2		kinase			0.0351
ERVW-1		other			0.0351
NTN1		other			0.0351
PYCARD		transcription regulator			0.0351
DICER1		enzyme		0.283	0.0352
ADAM10		peptidase			0.0352
WISP2		growth factor			0.0362
HDAC5		transcription regulator			0.0362
LTBR		transmembrane receptor			0.0362
CD40		transmembrane receptor		0.096	0.0363
LGALS3		other			0.0366
CLDN7		other		-1.172	0.0368
EBF1		transcription regulator			0.0368
Tnf (family)		group		-0.083	0.0371
NR5A2		ligand-dependent nuclear receptor		-0.116	0.0379
mir-223		microrna		1.118	0.0379
Ige		complex			0.0381
Hedgehog		group			0.0381
TRIM28		transcription regulator			0.0381
DDIT3		transcription regulator			0.0381
GAS6		growth factor			0.0384
NTRK1		kinase			0.0384
PDPK1		kinase			0.0384
PER1		other			0.0384
RPTOR		other			0.0384
SCX		other			0.0384
FSHB		other			0.0384
CTSS		peptidase			0.0384
ITGAM		transmembrane receptor			0.0384
CFTR		ion channel			0.0393
GSK3B		kinase		1.04	0.0393
mir-210		microrna		1	0.0393
MYB		transcription regulator			0.0393
SIM1		transcription regulator		1.89	0.0396
POLR2A		enzyme			0.0401
NFAT (complex)		complex			0.0418
NOX4		enzyme			0.0418
Tnf receptor		group			0.0418
PGF		growth factor			0.0418
FGF4		growth factor			0.0418
NOV		growth factor			0.0418
IPMK		kinase			0.0418
miR-204-5p (and other miRNAs w/seed UCCCUUU)		mature microrna			0.0418
GADD45A		other			0.0418
POSTN	0.194	other			0.0418
CASP8		peptidase			0.0418
DPP4		peptidase			0.0418
E2F5		transcription regulator			0.0418
CLEC7A		transmembrane receptor			0.0418
PDGFB		growth factor			0.0421
MAPKAPK2		kinase			0.0421
miR-145-5p (and other miRNAs w/seed UCCAGUU)		mature microrna			0.0421
miR-125b-5p (and other miRNAs w/seed CCCUGAG)		mature microrna		-0.762	0.0422
SMARCA4		transcription regulator	Activated	2.892	0.0424
IL22		cytokine		1.969	0.0437
ADORA2A		g-protein coupled receptor		-1.446	0.0437
F Actin		complex			0.0439
E2f-Tfdp1		complex			0.0439
Vacuolar H+ ATPase		complex			0.0439
Integrin alpha 4 beta 1		complex			0.0439
CKLF		cytokine			0.0439
SGMS1		enzyme			0.0439
DHX15		enzyme			0.0439
GSTA4		enzyme			0.0439
PHGDH		enzyme			0.0439
RAB10		enzyme			0.0439
GNG2		enzyme			0.0439
MAP1S		enzyme			0.0439
ADRA2A		g-protein coupled receptor			0.0439
MAP1LC3		group			0.0439
lipoxygenase		group			0.0439
TRAF		group			0.0439
HDGF		growth factor			0.0439
DGKH		kinase			0.0439
NRP2		kinase			0.0439
MKNK2		kinase			0.0439
BUB1B	-0.295	kinase			0.0439
miR-376a-5p (miRNAs w/seed UAGAUUC)		mature microrna			0.0439
miR-153-3p (miRNAs w/seed UGCAUAG)		mature microrna			0.0439
miR-485-3p (and other miRNAs w/seed UCAUACA)		mature microrna			0.0439
miR-125b-1-3p (miRNAs w/seed CGGGUUA)		mature microrna			0.0439
miR-184 (and other miRNAs w/seed GGACGGA)		mature microrna			0.0439
FAM132A		other			0.0439
ISX		other			0.0439
GLDN		other			0.0439
SPON2	-0.22	other			0.0439
C1QL1		other			0.0439
ZFP64		other			0.0439
CLEC4D		other			0.0439
LRRC32		other			0.0439
MAGEA3/MAGEA6		other			0.0439
Raet1b		other			0.0439
PAG1		other			0.0439
NRCAM		other			0.0439
MADD		other			0.0439
CD7		other			0.0439
H60a		other			0.0439
CD34		other			0.0439
IGHG1		other			0.0439
FGA		other			0.0439
HSPB3		other			0.0439
CEACAM3		other			0.0439
MYH11		other			0.0439
DOK2		other			0.0439
CANX		other			0.0439
DSG1		other			0.0439
SIGLEC1		other			0.0439
CFH		other			0.0439
Ank2		other			0.0439
Trim30a/Trim30d		other			0.0439
MYOZ2		other			0.0439
CCNL2		other			0.0439
ARHGEF2		other			0.0439
ITGB8		other			0.0439
ERC1		other			0.0439
MT3		other			0.0439
LRRFIP1		other			0.0439
Madcam1		other			0.0439
AZU1		peptidase			0.0439
PPP1R1A		phosphatase			0.0439
PPP1CC		phosphatase			0.0439
PTPN12		phosphatase			0.0439
BHLHE22		transcription regulator			0.0439
IRF2BP2		transcription regulator			0.0439
GTF2H1		transcription regulator			0.0439
E4F1		transcription regulator			0.0439
LCOR		transcription regulator			0.0439
PATZ1		transcription regulator			0.0439
CPEB3		translation regulator			0.0439
NFAM1		transmembrane receptor			0.0439
LAIR1		transmembrane receptor			0.0439
ATP6AP2		transporter			0.0439
APBA3		transporter			0.0439
VAMP7		transporter			0.0439
SNX1		transporter			0.0439
AP2A2		transporter			0.0439
mir-17		microrna			0.0441
mir-27		microrna			0.0441
SCAP		other			0.0441
FLI1		transcription regulator			0.0441
NFKB2		transcription regulator			0.0441
KMT2A		transcription regulator			0.0441
CD14		transmembrane receptor			0.0441
PDGF-AA		complex			0.0453
IL17a dimer		complex			0.0453
ALOX15		enzyme			0.0453
MST1		growth factor			0.0453
MAPK7		kinase			0.0453
ITGA1		other			0.0453
LPIN1		phosphatase			0.0453
AR		ligand-dependent nuclear receptor		1.254	0.0457
FAS		transmembrane receptor		-0.947	0.0457
FOXA1		transcription regulator		0.75	0.0461
MAP3K1		kinase			0.0462
BIRC5		other			0.0462
LEF1		transcription regulator			0.0462
YBX1		transcription regulator			0.0462
CLEC11A		growth factor			0.0484
PDLIM2		other		1	0.0484
CALCA		other			0.0484
OSM		cytokine		1.614	0.0487
HSPD1		enzyme			0.049
TICAM2		other			0.049
COL4A3		other			0.049
WDR77		transcription regulator			0.049
ATN1		transcription regulator			0.0499
GFI1		transcription regulator		-1.941	0.05
PPIF		enzyme	Activated	2	0.0533
POR		enzyme		1.969	0.0537
IL3		cytokine		1.934	0.0591
TLR4		transmembrane receptor	Activated	2.611	0.085
MAP4K4		kinase	Activated	2	0.0903
CSF1		cytokine		1.835	0.104
KLF4		transcription regulator		1.964	0.116
CD28		transmembrane receptor	Inhibited	-2.143	0.125
miR-155-5p (miRNAs w/seed UAAUGCU)		mature microrna		-1.949	0.194
TLR3		transmembrane receptor	Activated	2.131	0.289

## Sheet: LS G7 DMFS upstream analysis
Extended data table 4: G5 DMFS signature upstream regulatory genes
Upstream Regulator	Log Ratio	Molecule Type	Predicted Activation State	Activation z-score	p-value of overlap
ESR2	1.05	ligand-dependent nuclear receptor		-0.485	1.26e-07
CTNNB1		transcription regulator		1.242	3.57e-07
IGF2BP1	1.62	translation regulator	Inhibited	-2.967	6.06e-07
Cg		complex		-1.429	1.5e-06
LIF		cytokine		1.18	7.39e-06
TNF		cytokine		-0.084	1.4e-05
FGF2		growth factor		-0.214	2.94e-05
AVPR1A		g-protein coupled receptor		1.446	2.95e-05
IGF1		growth factor		-0.565	4.4e-05
Erm		group			5.1e-05
HNRNPA2B1		other			5.91e-05
ERBB2		kinase		-1.194	6.17e-05
SRC		kinase		0.757	0.000104
PRKCA		kinase		-0.183	0.000119
POU4F1		transcription regulator		1.035	0.000168
IDH1		enzyme	Inhibited	-2	0.000213
GHRL		growth factor		-0.672	0.000285
EDN1		cytokine		-1.437	0.000291
MYCN		transcription regulator		1.709	0.000322
REL/RELA/RELB		group			0.000325
ZBTB7B		transcription regulator		-1.187	0.000345
GDF2		growth factor	Inhibited	-2.887	0.000357
FBXW7		transcription regulator		1.987	0.000382
WISP2		growth factor		1.961	0.000387
ERK1/2		group		0.149	0.000457
MAP2K1		kinase	Inhibited	-2.791	0.000457
CCKBR		g-protein coupled receptor			0.000494
NR1D1	-0.538	ligand-dependent nuclear receptor			0.000497
SPDEF		transcription regulator	Activated	2.132	0.000499
Insulin		group		-1.3	0.000555
CDX2		transcription regulator		-0.677	0.000571
SHH		peptidase		1.937	0.000583
TYR	1.66	enzyme	Activated	2	0.000621
PPARG	-0.267	ligand-dependent nuclear receptor	Inhibited	-3.281	0.000696
FOS		transcription regulator		-0.347	0.000699
BMP4		growth factor		-1.105	0.000701
Nc2		complex			0.000716
PMEL		enzyme			0.000716
TRHR		g-protein coupled receptor			0.000716
ESR1	-0.348	ligand-dependent nuclear receptor	Inhibited	-2.647	0.00074
APOA4		transporter		-0.834	0.00079
NFATC4		transcription regulator		-0.919	0.00081
YBX1		transcription regulator		-0.584	0.000868
IL1B		cytokine		-0.61	0.000894
EED		transcription regulator			0.000896
WNT3A	1.1	cytokine		0.533	0.000911
OTX2		transcription regulator	Activated	2.599	0.000936
PPIF		enzyme		-0.137	0.000996
SERPINF1		other		0.413	0.00101
ADCYAP1	1.27	other		-0.509	0.00101
PTPN1		phosphatase		-0.053	0.00103
IL1A		cytokine		-1.144	0.00106
LHX3		transcription regulator		1.91	0.00107
TFCP2L1		transcription regulator			0.00107
Fcgr3		group		0.804	0.00113
CREB1		transcription regulator		0.125	0.00113
BCL10		transcription regulator		1.075	0.00113
EGFR	-0.646	kinase		-0.048	0.00123
IRF3		transcription regulator		-1.728	0.00123
BMP7		growth factor		0.152	0.00124
WNT11		other	Activated	2.621	0.00126
P38 MAPK		group		-0.347	0.00128
ISL1		transcription regulator	Activated	2.087	0.00131
PITX2		transcription regulator		-0.008	0.00137
ABCA1		transporter		1.188	0.00141
MYOC		other		-1.103	0.00146
IL17a dimer		complex		1.038	0.00151
Hmgn3		other		1.134	0.00155
BMP2		growth factor		-0.437	0.00163
HTR4		g-protein coupled receptor			0.00171
BICC1		other			0.00171
RSC1A1		other			0.00171
LIPE		enzyme		-0.058	0.00176
CYP19A1		enzyme		1.126	0.00177
Ige		complex		0.801	0.00192
FST		other		-1.044	0.00192
GABPA		transcription regulator		-0.277	0.00228
THRB		ligand-dependent nuclear receptor		-0.192	0.00234
FXR ligand-FXR-Retinoic acid-RXRÎ±		complex		1.4	0.0024
HEXIM1		transcription regulator		0.927	0.0024
Mapk		group		-0.251	0.00241
NRG1	-0.483	growth factor		-1.024	0.00247
NEUROG3		transcription regulator	Activated	2.17	0.00251
TRAF6		enzyme		-0.348	0.00254
miR-145-5p (and other miRNAs w/seed UCCAGUU)		mature microrna		1.717	0.00254
CBS/LOC102724560		enzyme		1.982	0.00255
DSP		other		1.982	0.00255
GATA5		transcription regulator		0.775	0.00255
APOE		transporter		0.313	0.00256
PSEN1		peptidase		-0.432	0.00258
mir-27		microrna		1.78	0.00291
SP1		transcription regulator		-1.42	0.00292
MITF		transcription regulator		-0.815	0.00293
Pkc(s)		group		-0.671	0.00298
LEP	-0.229	growth factor		-0.505	0.0031
APP		other		-0.545	0.00316
BTN3A1		other			0.00327
SOCS7		other			0.00327
CTTNBP2	0.348	other			0.00327
PYY		other			0.00327
WASH1		other			0.00327
AGPAT9		enzyme			0.00328
UBASH3A		enzyme			0.00328
PTGDR		g-protein coupled receptor			0.00328
Fcgr2		group			0.00328
PDZK1IP1		other			0.00328
CD33		other			0.00328
IQGAP1		other			0.00328
KLRB1		transmembrane receptor			0.00328
AQP11		transporter			0.00328
CXCR4		g-protein coupled receptor		-1.673	0.00331
RBPJ		transcription regulator		-0.927	0.00336
AR		ligand-dependent nuclear receptor		-0.992	0.00339
RET		kinase		0.755	0.00342
Creb		group		1.161	0.00354
GSK3B		kinase		0.7	0.00355
RXRA		ligand-dependent nuclear receptor		-0.131	0.00355
GABPB1		transcription regulator			0.00361
NF1		other		0	0.00364
RGS2		other		0	0.00365
TFF3	1.11	other			0.00365
PCSK2		peptidase		0.378	0.00365
ETS1		transcription regulator		-1.445	0.00367
TGFB1		growth factor	Inhibited	-3.32	0.00368
MAP2K7		kinase		0.469	0.00376
SYK		kinase		0.726	0.00383
MMP2		peptidase		-0.728	0.00383
APC	-1.2	enzyme		0.069	0.00385
TCF		group			0.0039
Akt		group		-0.832	0.00393
HNF1A		transcription regulator	Activated	3.381	0.00398
VitaminD3-VDR-RXR		complex		-0.563	0.00421
Rock		group		-0.128	0.00421
IL17F		cytokine		1.309	0.00441
MAPK11		kinase		0.652	0.00441
NR2F2		ligand-dependent nuclear receptor		0.115	0.00449
Ap1		complex		0.823	0.0045
IKBKG		kinase		-0.306	0.0045
SMARCD3		transcription regulator		-0.156	0.00459
mir-155		microrna	Activated	2.096	0.00473
MBD3		other			0.00473
IL1		group		0.297	0.00478
FIGLA		other		-0.35	0.00481
PTK2		kinase		-1.356	0.00482
INHBA		growth factor		0.163	0.00491
CCL21		cytokine			0.00503
PLD2		enzyme		0	0.00503
SOCS2		other			0.00503
HOXA11		transcription regulator	Activated	2	0.00503
OTX1		transcription regulator			0.00503
BARX2		transcription regulator			0.00503
CYR61		other		-1.387	0.00524
CTF1		cytokine	Activated	2.219	0.0053
GATA4		transcription regulator	Activated	2.484	0.00539
FZD5	0.783	g-protein coupled receptor			0.0055
MAP3K2		kinase			0.0055
ZNF652		other			0.0055
Klrk1		other			0.0055
NFYB		transcription regulator			0.00558
IL17A		cytokine		-1.545	0.00567
RNASE1		enzyme		-1.387	0.00574
LHCGR		g-protein coupled receptor	Activated	2.387	0.00608
NR3C1	-1.11	ligand-dependent nuclear receptor		0.231	0.00617
mir-1		microrna	Activated	2.598	0.00625
HDAC5		transcription regulator		-1	0.00625
MEF2D		transcription regulator			0.00631
ABCB4		transporter		0.815	0.00631
COL9A1		other		0.762	0.00673
ADAM15		peptidase			0.00673
RFX1		transcription regulator			0.00673
KLF2		transcription regulator	Activated	2.234	0.00689
MTPN		transcription regulator		-1.165	0.00692
LMNB1		other			0.00701
CALR		transcription regulator		-1.387	0.00701
HES1		transcription regulator		-0.57	0.00708
miR-204-5p (and other miRNAs w/seed UCCCUUU)		mature microrna	Activated	2.2	0.00709
POSTN	-0.499	other		-0.152	0.00709
SKI		transcription regulator		0.216	0.00709
ALDH1A2	0.523	enzyme	Activated	2.449	0.00745
CASP1		peptidase		0.323	0.00745
TSC22D3		transcription regulator		0.766	0.00745
BDNF		growth factor		1.204	0.00751
TAC1		other		1.171	0.00757
IFI16		transcription regulator		0.156	0.00769
HRAS		enzyme		0.55	0.00772
NR1H4	1.33	ligand-dependent nuclear receptor		-0.149	0.00786
RCE1		peptidase			0.00804
NR4A1		ligand-dependent nuclear receptor		1.188	0.00812
SMAD4		transcription regulator		1.378	0.00839
TCF4		transcription regulator		-0.811	0.00841
NOTCH1		transcription regulator		-0.957	0.00841
LIPC	1.8	enzyme			0.00843
GAL3ST1		enzyme			0.00843
DCLK1		kinase			0.00843
MEDAG		other			0.00843
LIMS1		other			0.00843
Tnfsf9		other			0.00843
MLANA		other			0.00843
CISH		other			0.00843
CCDC80	-0.233	other			0.00843
CD244	1.35	transmembrane receptor			0.00843
MAP2K6		kinase		0.895	0.00847
NfkB-RelA		complex		-0.391	0.00864
Calcineurin A		group			0.00864
CARD11		kinase		1.331	0.00864
ITGA1		other		0.279	0.00864
MBP	-1.07	other		-0.868	0.00864
TSPYL5		other			0.00864
ABL1		kinase		1.778	0.00873
PRKCZ		kinase		-0.2	0.00873
GAB2		other		-1.718	0.00873
AIMP1		cytokine		0	0.00877
ITPR1		ion channel			0.00877
SLC9A3R1		other			0.00877
DUSP14		phosphatase		-0.392	0.00877
TCF7L1		transcription regulator		0.762	0.00877
FCER1A		transmembrane receptor		1.982	0.00877
Hdac		group		0.746	0.00894
HMGA1		transcription regulator		-0.335	0.00894
SKIL		transcription regulator	Inhibited	-2.563	0.00919
RELB		transcription regulator		0.714	0.00933
FN1		enzyme		-1.197	0.00937
SOD3		enzyme			0.00945
DROSHA		enzyme			0.00945
TACR2		g-protein coupled receptor			0.00945
PLC gamma		group			0.00945
Beta Arrestin		group			0.00945
Prl3b1		growth factor			0.00945
CACNA1D		ion channel			0.00945
SKAP1		kinase			0.00945
mir-375		microrna			0.00945
MAGEA3/MAGEA6		other			0.00945
Raet1b		other			0.00945
EMP2		other			0.00945
GNLY		other			0.00945
H60a		other			0.00945
NPHS1		other			0.00945
CEACAM3		other			0.00945
ANK1	1.19	other			0.00945
KIRREL	-0.496	other			0.00945
TSHZ3	-0.764	transcription regulator			0.00945
HMG20B		transcription regulator			0.00945
CYCS	-0.488	transporter			0.00945
SMARCA4		transcription regulator		-0.349	0.00957
Rxr		group			0.00983
ERBB4	0.286	kinase		0.351	0.00983
PKD1		ion channel	Activated	2.357	0.00986
EOMES		transcription regulator		1.38	0.0101
MECP2		transcription regulator		-0.038	0.0101
MTTP	1.25	transporter	Activated	2.377	0.0102
mir-8		microrna		-1.06	0.0104
SLPI		other		0.447	0.0104
MEF2C		transcription regulator	Activated	2.65	0.0107
CYP2J2		enzyme		-1.067	0.0112
PRKAR2B		kinase			0.0112
KRAS	-0.803	enzyme		-0.017	0.0113
MAPK9		kinase		-1.561	0.0115
APLN		other		-1.915	0.0118
MGAT3	1.13	enzyme			0.0121
PARP2		enzyme			0.0121
MKNK1		kinase			0.0121
IAPP	1.49	other			0.0121
EYA1		phosphatase			0.0121
SOX8		transcription regulator			0.0121
DNAJB6		transcription regulator			0.0121
RFX2		transcription regulator			0.0121
PDYN		transporter			0.0121
RETNLB		other		-1.043	0.0122
LEPR	0.385	transmembrane receptor		0.021	0.0123
Smad		complex			0.0124
CCL3		cytokine		0.391	0.0124
CRX		transcription regulator		1.936	0.0124
HAND1		transcription regulator		1.119	0.0124
Ccl2		cytokine		0.563	0.0125
MAPK3		kinase		-0.956	0.0125
RORC		ligand-dependent nuclear receptor		-1.067	0.0129
FASLG		cytokine		-1	0.0135
MSX2		transcription regulator	Activated	2.203	0.0135
PLN		transporter			0.0139
IL-17f dimer		complex		0.152	0.014
Growth hormone		group		-0.13	0.014
CDK8		kinase			0.014
PCSK1		peptidase			0.014
T		transcription regulator		-1	0.014
KLRC4-KLRK1/KLRK1		transmembrane receptor		0.305	0.014
FABP5		transporter		-0.927	0.014
TF		transporter		-1.982	0.014
TP53		transcription regulator		-1.873	0.0145
mir-126		microrna		1	0.0147
ARRB1		other			0.0147
SIAH2		transcription regulator			0.0147
HTT		transcription regulator	Inhibited	-2.134	0.0149
HGF		growth factor		-0.536	0.015
CD36		transmembrane receptor		0.342	0.015
Pln		other			0.0153
HDAC6		transcription regulator		-1.172	0.0155
CEBPB		transcription regulator		-0.718	0.0159
ANXA7		ion channel		-1.706	0.0165
C1q		complex			0.0166
FFAR4		g-protein coupled receptor			0.0166
Shc		group			0.0166
TXK		kinase			0.0166
miR-223-3p (miRNAs w/seed GUCAGUU)		mature microrna			0.0166
CD48		other			0.0166
FOXJ1		transcription regulator			0.0166
NFKBIE		transcription regulator			0.0166
NCR1		transmembrane receptor			0.0166
ATP7A		transporter			0.0166
SOX2		transcription regulator		-0.563	0.0167
PTF1A		transcription regulator	Activated	2.646	0.0167
HNF1B	1.68	transcription regulator		1.413	0.0167
RHO	0.982	g-protein coupled receptor		1.414	0.0169
mir-29		microrna		0.208	0.0169
NFATC3		transcription regulator		-0.26	0.0169
RNA polymerase II		complex			0.0171
IL17R		complex		1.091	0.0172
MGAT5		enzyme		-0.732	0.0172
ACKR3		g-protein coupled receptor			0.0172
MST1R	-0.83	kinase		-1.718	0.0172
miR-31-5p (and other miRNAs w/seed GGCAAGA)		mature microrna		0.229	0.0172
mir-25		microrna		0.625	0.0172
mir-132		microrna		0.554	0.0172
CEACAM1	-0.635	other		-0.555	0.0172
CREB3L1	-0.555	transcription regulator		-1.131	0.0172
PAX8		transcription regulator		1.294	0.0172
CD47		transmembrane receptor		0.555	0.0172
AKT2	-1.05	kinase		-1.516	0.0176
CNR1		g-protein coupled receptor		-1.387	0.0179
Vegf		group	Inhibited	-2.2	0.0179
MITF-p300/CBP		complex			0.0182
DGAT1	-0.465	enzyme			0.0182
tyrosine kinase		group			0.0182
chitinase		group			0.0182
GDF5		growth factor			0.0182
PIP5K1C		kinase			0.0182
miR-202-3p (and other miRNAs w/seed GAGGUAU)		mature microrna			0.0182
miR-328-3p (and other miRNAs w/seed UGGCCCU)		mature microrna			0.0182
IL20RB		other			0.0182
Nppb		other			0.0182
CADM1		other			0.0182
LRRC8C		other			0.0182
Prl3d1 (includes others)		other			0.0182
NLN		peptidase			0.0182
ZFYVE9		peptidase			0.0182
SSBP2		transcription regulator			0.0182
SMARCA5		transcription regulator			0.0182
HOPX		transcription regulator			0.0182
BATF3		transcription regulator			0.0182
SFRP5		transmembrane receptor			0.0182
VCAM1		transmembrane receptor			0.0182
SLC11A1		transporter			0.0182
SLC6A4		transporter			0.0182
MAL		transporter			0.0182
SLC16A1		transporter			0.0182
SLC9A3R2		transporter			0.0182
ERBB3		kinase		-0.729	0.0184
GATA2		transcription regulator		0.81	0.0184
PRL		cytokine		-1.986	0.0188
PRKAR1A		kinase		0.651	0.0199
miR-92a-3p (and other miRNAs w/seed AUUGCAC)		mature microrna	Activated	2.195	0.0199
FADD		other		-0.378	0.0199
TNC		other		-1.342	0.0199
ATF2		transcription regulator		0.684	0.0199
POU4F2		transcription regulator			0.0199
POU5F1		transcription regulator		-0.171	0.0199
FOXA2		transcription regulator		0.059	0.02
Fcer1		complex		0.493	0.0205
TAF7L		transcription regulator	Activated	2.646	0.0207
SMARCA2		transcription regulator		0.322	0.0207
AGPAT2		enzyme		-1	0.0208
RHOJ		enzyme			0.0208
TLX3	1.12	transcription regulator		1.982	0.0208
WWTR1		transcription regulator		0.218	0.0208
HTATIP2		transcription regulator			0.0208
MNT		transcription regulator			0.0208
ZNF217		transcription regulator		0	0.0213
PAX7	1.04	transcription regulator		-1.633	0.0213
Adaptor protein 1		complex			0.0218
TNFSF8		cytokine			0.0218
PLD1		enzyme			0.0218
EGLN3		enzyme			0.0218
GNRHR		g-protein coupled receptor			0.0218
PDGFRB	-0.732	kinase			0.0218
NR6A1		ligand-dependent nuclear receptor			0.0218
CARD9		other			0.0218
NUMBL		other			0.0218
C5		cytokine		-1.451	0.022
ADRB2		g-protein coupled receptor		-1.4	0.0224
mir-146		microrna		0.128	0.0224
REST		transcription regulator		-1.599	0.0225
NFKBIA		transcription regulator		-0.454	0.0226
IL6		cytokine		-1.414	0.0228
IFNG	0.975	cytokine		-0.94	0.0229
DKK1		growth factor		0.97	0.023
HNRNPK		other		-0.625	0.023
APOB	2.06	transporter			0.023
SOX1		transcription regulator		1	0.0231
Sos		group			0.0232
CHUK		kinase		-0.565	0.0232
HDAC1		transcription regulator		-0.412	0.0237
SPP1		cytokine		-0.111	0.0239
BSCL2		other			0.0245
estrogen receptor		group		1	0.0247
AGT		growth factor	Inhibited	-2.77	0.0247
LIPG		enzyme		0.152	0.0248
NTN1		other		-1	0.0248
CRYAB		other			0.0248
SENP1		peptidase		-1.732	0.0248
COMMD1		transporter		-0.152	0.0248
SIRT1		transcription regulator		-0.885	0.0249
Laminin		complex		-0.555	0.0251
Wnt		group		0.391	0.0251
EP400		other	Activated	2.236	0.0251
YAP1		transcription regulator			0.0253
SMAD7		transcription regulator	Activated	2.415	0.0254
NFkB (complex)		complex		0.978	0.0259
PNPLA2		enzyme		0.2	0.0263
CYBB		enzyme	Inhibited	-2.219	0.0263
MAPK8		kinase		-0.5	0.0266
RARA		ligand-dependent nuclear receptor		1.937	0.0266
Nfat (family)		group		1.486	0.0267
TRAF2		enzyme		1.085	0.027
SMARCB1		transcription regulator	Inhibited	-2.062	0.0275
CCL11	-0.261	cytokine		-0.256	0.0279
IL37		cytokine			0.0279
TCIRG1		enzyme			0.0279
SMPD1		enzyme			0.0279
HSPB8		kinase			0.0279
miR-19b-3p (and other miRNAs w/seed GUGCAAA)		mature microrna			0.0279
miR-375-3p (and other miRNAs w/seed UUGUUCG)		mature microrna			0.0279
HLA-A	-0.639	other			0.0279
CTSG		peptidase			0.0279
ID1		transcription regulator		-0.129	0.0279
PITX1	0.56	transcription regulator			0.0279
RORA	-0.569	ligand-dependent nuclear receptor		-0.659	0.0281
CBL		transcription regulator		-0.03	0.0281
PSEN2		peptidase		-0.323	0.0287
P4HTM		enzyme			0.0292
ENTPD5		enzyme			0.0292
NAA10		enzyme			0.0292
MNK1/2		group			0.0292
Igf		group			0.0292
GDF7		growth factor			0.0292
KCNN4		ion channel			0.0292
SLC9A1		ion channel			0.0292
GABRA1	1.27	ion channel			0.0292
DLG1		kinase			0.0292
miR-335-5p (and other miRNAs w/seed CAAGAGC)		mature microrna			0.0292
mir-10		microrna	Activated	2.452	0.0292
LGALS12		other			0.0292
CC2D1A		other			0.0292
MKX		other			0.0292
GRAP2		other			0.0292
UBQLN1		other			0.0292
LAMP1		other			0.0292
BCAR3		other			0.0292
DBI	-0.644	other			0.0292
YY2		other			0.0292
ZMIZ2		transcription regulator			0.0292
KIDINS220		transcription regulator			0.0292
MYRF		transcription regulator			0.0292
HIVEP2		transcription regulator			0.0292
RFXANK		transcription regulator			0.0292
CR1		transmembrane receptor			0.0292
SLAMF6		transmembrane receptor			0.0292
HLA-DRB1		transmembrane receptor			0.0292
PER1		other			0.0293
SETDB1		enzyme			0.0299
TYK2		kinase		1	0.0299
TG		other			0.0299
EP300		transcription regulator		0.334	0.03
PML		transcription regulator		1.725	0.0301
IKZF1		transcription regulator		-0.242	0.0301
KLF6		transcription regulator		-0.562	0.0306
COL18A1		other	Activated	2.529	0.0307
TFAP2A		transcription regulator		1.94	0.0307
LPL	-0.154	enzyme		0.507	0.0312
TXNIP		other		-0.765	0.0312
CCR2		g-protein coupled receptor		0.077	0.0315
AHR		ligand-dependent nuclear receptor		0.831	0.0318
DNMT3B	0.784	enzyme		0	0.0328
THRA	-0.605	ligand-dependent nuclear receptor		0.555	0.0336
LHX1	0.808	transcription regulator	Activated	2.975	0.0338
GMNN	1.08	transcription regulator		1	0.0338
SOX3		transcription regulator		1	0.0338
RXRG		ligand-dependent nuclear receptor			0.0339
CORT		other		-1.398	0.0339
PLG		peptidase			0.0339
SCARB1	-0.697	transporter		0.343	0.0339
NRXN1	0.306	transporter			0.0339
TBX5		transcription regulator	Activated	2.25	0.0341
TGM2		enzyme	Inhibited	-2.719	0.0342
PRMT5		enzyme		-1.989	0.0342
SUMO1	-0.598	enzyme			0.0342
NOV		growth factor		-0.577	0.0342
TLR6		transmembrane receptor		-0.068	0.0342
CD3E		transmembrane receptor		0.009	0.0346
IDH2	0.979	enzyme			0.0348
SDCBP		enzyme			0.0348
mir-196		microrna			0.0348
ARHGDIA		other			0.0348
PON1		phosphatase			0.0348
GSX2		transcription regulator			0.0348
NKX2-2		transcription regulator			0.0348
PER2		transcription regulator			0.0348
NFKBIZ		transcription regulator			0.0348
FABP2	1.29	transporter			0.0348
STAU1		transporter			0.0348
EGR1		transcription regulator		-1.213	0.0349
VIP	1.27	other	Activated	2.497	0.0357
SIM1		transcription regulator		1.499	0.0357
VDR		transcription regulator		-1.095	0.0358
KDM1A		enzyme		-1	0.0365
miR-141-3p (and other miRNAs w/seed AACACUG)		mature microrna		1.019	0.0365
OSM		cytokine		-0.535	0.0366
ACOX1		enzyme		1.604	0.0367
NR5A1		ligand-dependent nuclear receptor		0.323	0.0369
PDLIM2		other		0.632	0.0374
KAT5		transcription regulator		0.436	0.0379
S100A4		other		1.413	0.0381
TERC		other			0.0381
HLX		transcription regulator		1.98	0.0381
PTTG1		transcription regulator		0.555	0.0381
PTGS2		enzyme		0.473	0.0386
FAM3B		cytokine			0.0396
MAP3K3	-1.03	kinase			0.0396
NR2E1		ligand-dependent nuclear receptor			0.0396
SIX1		transcription regulator		1.911	0.0396
DNMT1		enzyme		-1.131	0.0398
MMP9		peptidase		-0.758	0.0398
MAPK1		kinase		1.649	0.0399
E2f		group		1.504	0.04
WNT5A		cytokine		0.095	0.0402
CNTF		cytokine		1.215	0.0416
LDLR		transporter		-0.785	0.0416
Ampa Receptor		complex			0.0421
RBBP4		enzyme			0.0421
PDE4B		enzyme			0.0421
OPRK1	1.8	g-protein coupled receptor			0.0421
HTR2C		g-protein coupled receptor			0.0421
Dgk		group			0.0421
Cdk		group			0.0421
CACNA1C	-0.884	ion channel			0.0421
GUCY2C		kinase			0.0421
STC1		kinase			0.0421
WNK1		kinase			0.0421
OXSR1		kinase			0.0421
MUSK		kinase			0.0421
SERPINA12		other			0.0421
PROCR		other			0.0421
KCNIP2		other			0.0421
RASSF1		other			0.0421
HIST1H1C		other			0.0421
EIF3E		other			0.0421
SERPINA4		other			0.0421
LIMS2		other			0.0421
LRIG1		other			0.0421
Trbv13-2		other			0.0421
PMCH		other			0.0421
WNT10B		other			0.0421
HOXC11		other			0.0421
DUSP10		phosphatase			0.0421
Ppp1cc		phosphatase			0.0421
NFKBID		transcription regulator			0.0421
HEYL		transcription regulator			0.0421
KHDRBS1		transcription regulator			0.0421
TNFRSF10B		transmembrane receptor			0.0421
AKAP12		transporter			0.0421
HDAC2		transcription regulator		-1	0.0422
lymphotoxin-alpha1-beta2		complex			0.0424
SCAVENGER receptor CLASS A		group			0.0424
miR-18a-5p (and other miRNAs w/seed AAGGUGC)		mature microrna			0.0424
mir-135		microrna			0.0424
STOX1		other			0.0424
LAMC1		other			0.0424
CD1D		other			0.0424
MTA2		transcription regulator			0.0424
TWIST1		transcription regulator	Inhibited	-2.884	0.0425
KLF1		transcription regulator			0.0426
CD4		transmembrane receptor		0.234	0.0426
Calmodulin		group		1.237	0.0432
GNRH1		other		-0.521	0.0432
SOX9		transcription regulator		1.109	0.0432
RELA		transcription regulator		0.044	0.0444
MAX		transcription regulator			0.0445
CREM		transcription regulator		-0.96	0.0446
GNRH		group		1.95	0.0454
UCN		other		-1.103	0.0454
WDR77		transcription regulator		0.218	0.0454
BSG		transporter		-1	0.0454
PI3K (family)		group	Inhibited	-2.804	0.046
CREBBP		transcription regulator		1.128	0.0472
DICER1		enzyme		1.126	0.0473
ADORA2B		g-protein coupled receptor		-1.387	0.0475
E2F6		transcription regulator	Inhibited	-2	0.0506
MYOCD		transcription regulator		1.999	0.0529
KLF4	-0.523	transcription regulator	Inhibited	-2.03	0.0545
NR0B2		ligand-dependent nuclear receptor	Inhibited	-2.213	0.0546
PROX1		transcription regulator		1.982	0.0585
Interferon alpha		group	Inhibited	-2.323	0.0589
HAND2	1.14	transcription regulator	Activated	2.398	0.0596
SREBF1		transcription regulator	Inhibited	-2.101	0.0607
NEUROD1		transcription regulator		1.948	0.0639
BMP6		growth factor	Inhibited	-2.433	0.0681
PDGFB	1.29	growth factor	Inhibited	-2.195	0.0754
FOXM1		transcription regulator	Inhibited	-2.037	0.0761
CD44	-0.715	enzyme	Inhibited	-2.607	0.0783
VEGFA		growth factor	Inhibited	-2.381	0.0813
JAG1		growth factor		-1.96	0.0813
INSR	-0.749	kinase	Inhibited	-2.303	0.0815
IRS1	-0.509	enzyme	Inhibited	-2.435	0.0945
FOXC2		transcription regulator	Inhibited	-2.236	0.0975
CEBPA		transcription regulator	Inhibited	-2.337	0.105
ALB		transporter		-1.982	0.105
Notch		group		1.993	0.117
IGFBP2		other	Inhibited	-2.196	0.121
ANGPT2		growth factor	Inhibited	-2.243	0.126
SELP		transmembrane receptor	Inhibited	-2	0.128
MAPK14		kinase		1.936	0.133
IGF1R		transmembrane receptor	Inhibited	-2.102	0.133
CXCL12	-0.35	cytokine		-1.808	0.134
GNA12		enzyme	Inhibited	-2.63	0.137
MSTN		growth factor		-1.941	0.138
TAL1		transcription regulator		-1.964	0.143
IL9		cytokine		-1.97	0.149
NOD2		other	Inhibited	-2.425	0.151
CSF1		cytokine	Inhibited	-2.404	0.162
EBF1	-0.307	transcription regulator	Inhibited	-2.579	0.167
ESRRG		ligand-dependent nuclear receptor		-1.982	0.171
YY1		transcription regulator		-1.992	0.171
CD14		transmembrane receptor	Inhibited	-2	0.185
Calcineurin protein(s)		complex	Activated	2.216	0.216
RETN	-0.123	other		-1.98	0.218
PRNP		other	Inhibited	-2	0.218
NR4A2		ligand-dependent nuclear receptor	Activated	2.224	0.226
SP3		transcription regulator		-1.826	0.245
IL12 (complex)		complex		1.77	0.256
RBM5		other		1.972	0.256
PROC		peptidase		-1.918	0.269
LGALS1		other		-1.967	0.295
ITGB3		transmembrane receptor		-1.962	0.304
IFN alpha/beta		group		-1.964	0.308
IL4		cytokine		-1.804	0.337
Immunoglobulin		complex		1.882	0.339
Esrra		transcription regulator		1.98	0.339
PDGF BB		complex		-1.99	0.359
PGR		ligand-dependent nuclear receptor	Inhibited	-2.236	0.372
LCN2		transporter		-1.949	0.4
PDX1		transcription regulator		1.97	0.404
ATF4		transcription regulator		-1.912	0.407
C3		peptidase		-1.873	0.452
HIC1		transcription regulator	Inhibited	-2	0.465
HNF4A		transcription regulator	Activated	2.871	0.472
FOXO3		transcription regulator		-1.758	0.473
TNFRSF1A		transmembrane receptor	Inhibited	-2.629	0.517
LGALS3		other		-1.982	0.53
HIST1H1T	1.09	other	Inhibited	-2.236	0.551
Hist1h1a		other	Inhibited	-2.236	0.551
Ifn		group	Inhibited	-2.449	1
STAT6	-1.29	transcription regulator	Inhibited	-2.181	1

## Sheet: LS G7 MetCorr upstream analysis
Extended data table 4: G7 Metastasis-correlated signature upstream regulatory genes
Upstream Regulator	Log Ratio	Molecule Type	Predicted Activation State	Activation z-score	p-value of overlap
TGFB1		growth factor	Inhibited	-2.527	9.25e-18
TNF		cytokine		0.462	1.92e-17
IL1B		cytokine	Inhibited	-2.288	1.57e-13
PPARG	-0.233	ligand-dependent nuclear receptor	Inhibited	-2.727	5.26e-12
WNT3A		cytokine		1.557	1.78e-11
IFNG		cytokine	Inhibited	-2.39	2.29e-11
ERBB2		kinase		-0.676	8.52e-10
APP		other		-0.855	4.1e-09
CEBPB		transcription regulator		-1.964	1.5e-08
CNR1		g-protein coupled receptor	Inhibited	-2.117	3.83e-08
AGT		growth factor	Inhibited	-2.173	4.18e-08
CEBPA	-0.258	transcription regulator	Inhibited	-2.81	4.83e-08
IRS1	-0.184	enzyme	Inhibited	-2.005	6.65e-08
BMP2		growth factor		-0.868	7.03e-08
Cg		complex	Inhibited	-2.396	8.13e-08
Ins1		other		-1.422	1.08e-07
Vegf		group	Inhibited	-4.083	1.23e-07
PTPN1		phosphatase		0.497	1.6e-07
CTNNB1		transcription regulator		-1.092	2.36e-07
SP1		transcription regulator		-1.004	2.52e-07
SREBF1		transcription regulator	Inhibited	-2.016	3.09e-07
LIPE		enzyme	Inhibited	-2.414	4.02e-07
EGF		growth factor		-0.661	4.7e-07
JUN		transcription regulator		0.683	4.85e-07
FGF10		growth factor		-0.402	4.93e-07
BSCL2		other			5.22e-07
GDF2		growth factor		-1.412	5.58e-07
FGF2	-0.157	growth factor		0.547	5.64e-07
Hdac		group		1.161	6.15e-07
IL1		group		0.418	9.42e-07
GMNN		transcription regulator		1.941	1.07e-06
SOX3		transcription regulator		1.941	1.07e-06
SOX2		transcription regulator		1.949	1.28e-06
HGF		growth factor	Inhibited	-3.593	1.29e-06
PRDM1		transcription regulator		-1.397	1.67e-06
SCD	-0.186	enzyme		1.363	1.92e-06
INSR		kinase		-0.664	1.94e-06
PSEN1		peptidase		0.67	2.08e-06
FOXA2		transcription regulator		0.224	2.14e-06
FOS		transcription regulator		-0.147	2.35e-06
TP53		transcription regulator		-1.685	2.9e-06
SOX1		transcription regulator		1.732	3.22e-06
PSEN2		peptidase		-0.508	3.81e-06
RAF1		kinase		-1.497	3.91e-06
PLIN1		other		1.982	4.1e-06
ESR2		ligand-dependent nuclear receptor		-1.44	4.22e-06
PAX3		transcription regulator			4.48e-06
MAPK9		kinase	Inhibited	-2.102	5.44e-06
Alpha catenin		group		1.882	6.15e-06
PGR	-0.173	ligand-dependent nuclear receptor		-1.361	6.53e-06
RXRA		ligand-dependent nuclear receptor		-0.243	6.98e-06
NKX2-1		transcription regulator		-0.586	9.97e-06
PDX1	0.16	transcription regulator		1.32	1.17e-05
RUNX1		transcription regulator		-0.551	1.3e-05
Tgf beta		group	Inhibited	-3.506	1.32e-05
Growth hormone		group		-1.632	1.37e-05
OSM		cytokine		0.562	1.42e-05
EIF3E		other		1.98	1.48e-05
INS		other		0.666	1.52e-05
ACOX1		enzyme		-0.246	1.56e-05
HMGA1	0.182	transcription regulator		0.176	1.7e-05
Insulin		group		-1.355	1.72e-05
TAZ		enzyme			1.87e-05
KLF4		transcription regulator		-1.833	2.07e-05
HOXA10		transcription regulator		0.243	2.17e-05
TP63	-0.189	transcription regulator		-0.354	2.49e-05
CSF1		cytokine	Inhibited	-2.489	2.5e-05
PRKAG3		other			2.5e-05
ADIPOQ		other	Inhibited	-2.235	2.61e-05
SLC27A1	-0.209	transporter			3.26e-05
IL6		cytokine		-1.511	3.44e-05
GATA2		transcription regulator		-0.277	3.68e-05
POU5F1		transcription regulator		-1.329	3.74e-05
GLIS3		transcription regulator			3.77e-05
CREB1		transcription regulator		0.879	3.9e-05
ALDH1A2		enzyme		0.174	4.47e-05
AKT1		kinase		0.036	4.51e-05
HNRNPA2B1		other			4.76e-05
AR		ligand-dependent nuclear receptor	Inhibited	-2.582	5.04e-05
PTPRE		phosphatase		1.342	5.2e-05
FOXC2		transcription regulator	Inhibited	-2.032	5.67e-05
SMARCA4		transcription regulator	Inhibited	-2.396	6.02e-05
Hbb-b1		transporter		-0.655	6.74e-05
CSF3	0.313	cytokine		-0.585	7.17e-05
ESR1		ligand-dependent nuclear receptor	Inhibited	-2.107	7.4e-05
Akt		group		-1.786	8.02e-05
TLR4		transmembrane receptor		0.256	8.02e-05
SHH	0.186	peptidase		0.365	8.3e-05
SASH1		other		0	8.35e-05
Sos		group			9.23e-05
NEUROG3		transcription regulator		1.444	9.42e-05
Nr1h		group		0.777	9.46e-05
INSIG1		other		1.767	0.000102
BMP4		growth factor		0.826	0.000103
NR4A1		ligand-dependent nuclear receptor		0.281	0.000104
GLI1		transcription regulator		-1.19	0.000105
CBFB		transcription regulator		-1.414	0.000106
PDGF BB		complex		-0.568	0.000109
BMP7		growth factor		-0.945	0.000124
mir-223		microrna		-1.732	0.000124
miR-202-3p (and other miRNAs w/seed GAGGUAU)		mature microrna			0.000127
miR-328-3p (and other miRNAs w/seed UGGCCCU)		mature microrna			0.000127
KLF2		transcription regulator		0.579	0.00013
NCOA3		transcription regulator		-1.466	0.000131
PPARA		ligand-dependent nuclear receptor	Inhibited	-2.887	0.00014
HIF1A		transcription regulator		-0.91	0.000142
NKX2-3		transcription regulator		-0.46	0.000142
F2		peptidase	Inhibited	-2.145	0.000153
SAMSN1		other		-0.302	0.000154
TP73		transcription regulator		-1.298	0.000168
NF1		other		-1.406	0.000175
TCF7		transcription regulator			0.000177
LIF		cytokine		0.425	0.000187
PTGS2		enzyme		0.711	0.000205
RORA	-0.174	ligand-dependent nuclear receptor	Inhibited	-2.219	0.000215
CSF2		cytokine		-0.427	0.000221
Pdgf (complex)		complex		0.681	0.000226
FGFR2		kinase		-1.192	0.000229
Ap1		complex		0.218	0.000237
MYC		transcription regulator		1.009	0.000242
NOTCH1	-0.233	transcription regulator		-1.996	0.000244
Hbb-b2		other			0.000247
VEGFA		growth factor	Inhibited	-2.615	0.000254
GABPB1		transcription regulator			0.000264
CNTF		cytokine		-0.343	0.000282
FOXD1		transcription regulator			0.000286
HTT		transcription regulator		0.745	0.000288
HTR4		g-protein coupled receptor			0.00031
LGALS12		other			0.00031
RSC1A1		other			0.00031
IDH1		enzyme	Inhibited	-2	0.000323
P38 MAPK		group		-1.844	0.000333
LPL	-0.284	enzyme		0.239	0.000338
mir-27		microrna		1.761	0.000338
SERPINF1		other		0.918	0.00034
PTH		other		-0.546	0.00036
IL13		cytokine		-0.691	0.000363
IL1A		cytokine		0.302	0.000377
ADAM17		peptidase		1.387	0.00039
estrogen receptor		group		1.053	0.000393
IL4		cytokine		-1.513	0.000398
IGF1R		transmembrane receptor		-1.091	0.000399
NR3C1		ligand-dependent nuclear receptor	Inhibited	-2.597	0.000444
IGF1	-0.211	growth factor		0.038	0.000452
EGR2		transcription regulator		-1.117	0.000496
PRKACA		kinase		-1.387	0.000524
SP3		transcription regulator		-1.588	0.000529
LEP	-0.24	growth factor		-1.489	0.000567
STAT5A	-0.226	transcription regulator	Inhibited	-2.624	0.000589
FABP2		transporter		1.067	0.000589
Stat5 dimer		complex			0.000606
RHEB		enzyme			0.000606
APOE		transporter		-0.373	0.000689
TCF7L2	-0.293	transcription regulator	Inhibited	-2.137	0.000695
LEPR		transmembrane receptor		0.612	0.000731
FSH		complex		-1.406	0.000756
MTOR		kinase		-1.569	0.000786
SIX5		transcription regulator		0.2	0.000846
TWIST1		transcription regulator		-1.387	0.000846
Immunoglobulin		complex		1.915	0.000878
TNFSF11	0.195	cytokine	Inhibited	-2.578	0.000918
IFN alpha/beta		group		-1.215	0.00102
SOCS7		other			0.00102
C1QL4		other			0.00102
MLXIP		other			0.00102
BAZ1A		other			0.00102
BOC		other			0.00102
SLC27A4		transporter			0.00102
HAND1		transcription regulator	Activated	2	0.00103
INSM1		transcription regulator			0.00104
IRS2	-0.159	enzyme		0.303	0.00105
PIK3R1		kinase		-0.113	0.00106
MAP4K4		kinase		0.47	0.00108
IRF4		transcription regulator		-0.425	0.00108
KRAS		enzyme	Activated	2.549	0.0011
CD40		transmembrane receptor		-1.59	0.00112
KLF5		transcription regulator		-0.364	0.00113
Mek		group		0.635	0.00123
MYD88		other		-0.207	0.00123
miR-145-5p (and other miRNAs w/seed UCCAGUU)		mature microrna		0.386	0.00127
PTPRJ		phosphatase		0.378	0.00127
PRL		cytokine		-0.477	0.0013
FOXO1		transcription regulator		-0.509	0.00132
HDAC1		transcription regulator		-0.634	0.00137
HOXA9		transcription regulator		-1.4	0.00138
DIRAS3		enzyme		-1	0.00139
ACACB	-0.178	enzyme			0.00139
ADRB3	-0.182	g-protein coupled receptor			0.00139
miR-92a-3p (and other miRNAs w/seed AUUGCAC)		mature microrna		0.896	0.00148
CEACAM1		other		0.555	0.00148
EGFR		kinase		-1.024	0.00158
TET2		other		0	0.00159
LMNB1		other			0.00159
Retinoic acid-RAR-RXR		complex			0.00162
ACACA		enzyme			0.00162
RNF40		enzyme			0.00162
CCDC80	-0.298	other			0.00162
FOXF1		transcription regulator			0.00162
ABCB1	-0.182	transporter			0.00162
RBP1	0.219	transporter			0.00162
TFAP2A		transcription regulator		1.432	0.00171
CXCL12	-0.26	cytokine		-0.483	0.00172
WT1		transcription regulator			0.00172
SMAD4		transcription regulator		-1.709	0.00174
STAT3		transcription regulator		-1.426	0.00176
DAG1		transmembrane receptor		0.152	0.00177
FABP5		transporter		-0.927	0.00177
Ccl2		cytokine		0.378	0.00178
RCE1		peptidase			0.00181
KLF15		transcription regulator		-1.359	0.00181
RELA		transcription regulator		-1.567	0.00186
N-cor		group			0.00206
PIK3CA		kinase			0.00206
SNAI2		transcription regulator		0.258	0.00206
CTF1		cytokine			0.00207
HNRNPK		other		-0.447	0.00207
ELF3	0.155	transcription regulator		-1.987	0.00207
RARA		ligand-dependent nuclear receptor		0.764	0.00212
LPIN1		phosphatase			0.00222
ARHGAP21		other		-0.816	0.00233
CDK2AP1		other			0.00233
AGPAT2		enzyme			0.00237
PARP2		enzyme			0.00237
UTS2R		g-protein coupled receptor			0.00237
ASF1A		other			0.00237
DUSP14		phosphatase			0.00237
S100A9	0.356	other			0.00242
IKZF1		transcription regulator		1.411	0.00242
STAT5B		transcription regulator	Inhibited	-2.364	0.00243
ARNT		transcription regulator		0.555	0.00244
ERK1/2		group		-0.227	0.0026
PRMT5		enzyme		-1.996	0.00274
ADCY		group		-1.951	0.00274
Hmgn3		other			0.00281
ARNTL	-0.197	transcription regulator		-1.131	0.00281
C/ebp		group		-1	0.00295
PADI2		enzyme			0.003
PYCR2	0.208	enzyme			0.003
CFC1/CFC1B		other			0.003
A zip/F1		other			0.003
STIL		other			0.003
NPHS1	0.194	other			0.003
KIRREL	-0.228	other			0.003
RORC	-0.206	ligand-dependent nuclear receptor			0.00308
MBD3		other			0.00318
USF1		transcription regulator			0.00318
LMNA		other			0.00323
IL11		cytokine		1.274	0.0033
FGF21		growth factor		-0.269	0.0033
UBD		other			0.0033
CX3CL1	-0.244	cytokine			0.00334
miR-23a-3p (and other miRNAs w/seed UCACAUU)		mature microrna		1.981	0.00334
SOCS6		other		1	0.00334
HRG		other	Inhibited	-2	0.00334
ZMPSTE24		peptidase		-1.067	0.00334
HOXA5		transcription regulator		-0.988	0.00334
HNF1A		transcription regulator		0.667	0.00347
NFkB (complex)		complex		-0.546	0.00355
PTK2		kinase		-1.796	0.00369
HSD11B1		enzyme		1.067	0.00373
EBF1	-0.235	transcription regulator			0.00373
ERG		transcription regulator		-0.632	0.00379
THRB		ligand-dependent nuclear receptor		0.555	0.00385
IgG		complex		-0.953	0.00402
ATF2		transcription regulator		-0.747	0.00403
NFYA		transcription regulator		-1.982	0.00403
RBPJ		transcription regulator		0.333	0.0041
MARK2		kinase		-1.342	0.00426
EGR3		transcription regulator		0	0.00426
IL10		cytokine		-0.142	0.00429
ACO1		enzyme			0.00444
TAS1R3		g-protein coupled receptor			0.00444
miR-217-5p (and other miRNAs w/seed ACUGCAU)		mature microrna			0.00444
DSP		other			0.00444
RAPGEF3		other			0.00444
MZF1		transcription regulator			0.00444
FGF4		growth factor			0.0048
MAFB		other		1.029	0.00484
SUMO3		other		-1.387	0.00484
THRA		ligand-dependent nuclear receptor		0	0.00509
NCOA1		transcription regulator		-0.864	0.00509
miR-1-3p (and other miRNAs w/seed GGAAUGU)		mature microrna	Activated	3.27	0.00542
CDX2		transcription regulator		-0.689	0.00548
SOCS1		other		1.373	0.00552
ATF4		transcription regulator		-0.707	0.00552
FSHR		g-protein coupled receptor			0.00555
DCN		other		0.728	0.00555
IL17A		cytokine		-0.576	0.00561
POR		enzyme		0.378	0.00561
EPAS1	-0.209	transcription regulator		-1.035	0.00561
FGF9		growth factor			0.00566
KDM2B		other			0.00566
miR-19b-3p (and other miRNAs w/seed GUGCAAA)		mature microrna			0.00578
RGS2		other			0.00578
Mt2		other			0.00578
HHEX		transcription regulator			0.00578
Slfn1		enzyme			0.00587
ENPP1		enzyme			0.00587
FTO		other			0.00587
SSFA2		other			0.00587
STRA6		other			0.00587
SGCB		other			0.00587
DYNC2LI1		other			0.00587
LRRC8C		other			0.00587
TNDM		other			0.00587
VCAM1	-0.215	transmembrane receptor			0.00587
MAP2K1		kinase	Inhibited	-2.017	0.00601
PTGES		enzyme			0.00611
Mapk		group		-0.816	0.00615
MYOD1		transcription regulator		-0.837	0.00615
GNB2		enzyme			0.00616
mir-181		microrna			0.00616
Il3		cytokine		-1.179	0.00644
CYP19A1		enzyme		0.332	0.00644
TRIB3	0.159	kinase		0.152	0.00662
Rxr		group			0.00669
TCF		group			0.00669
GNAS		enzyme		1.474	0.00692
Wnt		group			0.00692
NKX2-5		transcription regulator		-0.869	0.00692
IFI16	-0.187	transcription regulator		-1.219	0.00697
CLOCK		transcription regulator		-1.131	0.00701
IDH2		enzyme			0.00733
SOCS2		other			0.00733
GSX2		transcription regulator			0.00733
MLX		transcription regulator			0.00733
ZIC3		transcription regulator			0.00733
UCP1		transporter			0.00733
GHRL		growth factor		-0.4	0.00735
miR-30c-5p (and other miRNAs w/seed GUAAACA)		mature microrna		0.196	0.00739
TCOF1		transporter			0.00752
TIMP1		cytokine		1	0.00769
FBXW7		transcription regulator			0.00769
GNB1		enzyme			0.00773
PIK3CG		kinase			0.00773
MEOX2		transcription regulator		1.4	0.00773
SQSTM1		transcription regulator		0	0.00773
GABPA		transcription regulator			0.00773
miR-17-5p (and other miRNAs w/seed AAAGUGC)		mature microrna		1.343	0.00803
ZNF217		transcription regulator		1	0.00811
TSC2		other		-1.387	0.00861
NfkB1-RelA		complex		-0.48	0.00886
BMPR1B		kinase			0.00886
PROX1		transcription regulator		1.154	0.00886
MAPK8		kinase		0.365	0.00895
SAT1		enzyme			0.00911
Srebp		group			0.00911
miR-18a-5p (and other miRNAs w/seed AAGGUGC)		mature microrna			0.00911
NPFF		other			0.00911
ATP2A2		transporter			0.00911
SIRT1		transcription regulator		0.695	0.00938
DMD		other		-0.762	0.0095
GCG		other		1.536	0.00953
T3-TR-RXR		complex		-1.387	0.00955
STK40		kinase			0.00955
RETN	-0.235	other	Inhibited	-2.207	0.00955
SWI-SNF		complex			0.00958
P4HTM		enzyme			0.00958
FFAR1		g-protein coupled receptor			0.00958
GABBR2		g-protein coupled receptor			0.00958
FLCN		other			0.00958
ZBED6		other			0.00958
PLIN2		other			0.00958
RSU1		other			0.00958
PRRX2		transcription regulator			0.00958
TADA3		transcription regulator			0.00958
ELF2		transcription regulator			0.00958
UTRN	-0.212	transmembrane receptor			0.00958
EP300		transcription regulator		0.279	0.00959
SPP1		cytokine		-0.378	0.00988
INHBA	0.156	growth factor		1.093	0.00992
miR-155-5p (miRNAs w/seed UAAUGCU)		mature microrna	Activated	2.209	0.0103
TLR3		transmembrane receptor		-0.051	0.0103
Map3k7		kinase	Inhibited	-2.433	0.0104
PPARD		ligand-dependent nuclear receptor		-0.718	0.0104
HOXC6		transcription regulator		-1.458	0.0106
MET	-0.208	kinase		0	0.0108
PPARÎ±-RXRÎ±		complex			0.0111
CRKL		kinase			0.0111
VIMP		other			0.0111
NREP		other			0.0111
RGS1		other			0.0111
Mt1		other			0.0111
HOXC9		transcription regulator			0.0111
PPIF		enzyme		1.3	0.0112
POMC		other		-1.19	0.0112
miR-27a-3p (and other miRNAs w/seed UCACAGU)		mature microrna		1.004	0.0115
TSC1		other		-1.969	0.0115
S100A8		other			0.0115
MEP1B		peptidase			0.0115
MYCN		transcription regulator	Activated	2.287	0.0115
E2F1		transcription regulator		-0.699	0.0115
PRLR		transmembrane receptor		-0.508	0.0115
CHUK	-0.181	kinase		-1.378	0.0124
CCL2		cytokine	Inhibited	-2.395	0.0131
PRKG1		kinase		-1	0.0131
HOXA7		transcription regulator		-1.964	0.0131
NRIP1		transcription regulator		0	0.0131
ETS2		transcription regulator		-1.342	0.0131
NFYB		transcription regulator			0.0133
mir-221		microrna			0.0134
TICAM1		other		-1.718	0.0134
MMP12		peptidase			0.0134
Rhox5		transcription regulator			0.0134
ADM		other			0.014
Ampa Receptor		complex			0.0141
AGPAT9	-0.188	enzyme			0.0141
GPAM		enzyme			0.0141
HTR2C		g-protein coupled receptor			0.0141
Npy4r		g-protein coupled receptor			0.0141
STAT5a/b		group	Inhibited	-2.236	0.0141
miR-219a-5p (and other miRNAs w/seed GAUUGUC)		mature microrna			0.0141
mir-320		microrna			0.0141
DPPA3		other			0.0141
MN1	-0.217	other			0.0141
SERPINA12	0.259	other			0.0141
FMN1		other			0.0141
SERPINA4		other			0.0141
Irs3	-0.155	other			0.0141
MIB1		other			0.0141
WAC		other			0.0141
PMCH		other			0.0141
WNT10B		other			0.0141
TRAF3		other		-1.134	0.0141
SIX3		transcription regulator			0.0141
MNX1		transcription regulator			0.0141
HOXD9		transcription regulator			0.0141
SAMD4A		translation regulator			0.0141
MB		transporter			0.0141
OBP2B		transporter			0.0141
CCNK		kinase		0	0.0147
NPY		other			0.0147
PAX5		transcription regulator			0.0147
CYP1A1		enzyme			0.0149
SOD1		enzyme			0.015
F2RL1	-0.224	g-protein coupled receptor			0.0153
Secretase gamma		complex			0.0159
FZD9		g-protein coupled receptor			0.0159
CCKBR		g-protein coupled receptor			0.0159
EPHB6		kinase			0.0159
LAMA5		other			0.0159
TBK1		kinase		-0.478	0.016
PRKCE		kinase		-0.896	0.0163
DIO3		enzyme		1.091	0.0164
SMARCB1		transcription regulator	Inhibited	-2.538	0.0166
GH1		growth factor		0.284	0.0167
PI3K (complex)		complex		-1.268	0.0171
NR1I2		ligand-dependent nuclear receptor		-0.957	0.0175
miR-122-5p (miRNAs w/seed GGAGUGU)		mature microrna		1.552	0.0175
NEUROG1		transcription regulator		-0.816	0.0175
AGER		transmembrane receptor		-0.785	0.0175
MAPK1		kinase		1.764	0.0176
IKBKG		kinase		-1.311	0.0182
mir-29		microrna		1.973	0.0182
mir-1		microrna		1.966	0.0182
HES1		transcription regulator		-0.447	0.0182
SMAD7		transcription regulator	Activated	2.36	0.0182
RXRG		ligand-dependent nuclear receptor			0.0183
EGLN1		enzyme			0.0186
LOX		enzyme			0.0186
ACKR3		g-protein coupled receptor			0.0186
EIF2AK4		kinase			0.0186
PER1		other			0.0186
NPC2		other			0.0186
HOXB9		transcription regulator			0.0186
NAB2		transcription regulator			0.0186
FGF7		growth factor		-1.72	0.0188
EGR1		transcription regulator		-0.31	0.0188
IL27		cytokine		-0.62	0.0191
Nfat (family)		group		-0.816	0.0191
DGAT2		enzyme			0.0193
N-Cadherin		group			0.0193
PKD2		ion channel			0.0193
GNE		kinase			0.0193
ROR2		kinase			0.0193
SNED1		other			0.0193
IGFBP4		other			0.0193
RBP4		transporter			0.0193
RB1		transcription regulator		1.412	0.0195
RIPK2		kinase		-0.447	0.0197
MAF		transcription regulator		-1.225	0.0197
CEBPE		transcription regulator			0.0197
HIST1H1T		other		-1.89	0.0202
Hist1h1a		other		-1.89	0.0202
NR2F2		ligand-dependent nuclear receptor		-1.154	0.0204
TERC		other			0.0204
HLX		transcription regulator		1.982	0.0204
VDR		transcription regulator		0.078	0.0205
RTN4		other	Inhibited	-2	0.0214
NFKBIA		transcription regulator		-0.853	0.0214
CD3		complex		-0.524	0.0215
HRAS		enzyme		1.041	0.0215
RHOJ		enzyme			0.0215
FBN1		other			0.0215
STAT4		transcription regulator		-1.314	0.0221
HBEGF		growth factor			0.0225
GATA4		transcription regulator		-0.992	0.0226
DNMT3B		enzyme			0.0227
PKD1	-0.18	ion channel		0.777	0.0228
MIF		cytokine		-1.709	0.0229
DOCK8		other		-0.816	0.0229
SREBF2		transcription regulator		-1.165	0.0229
miR-34a-5p (and other miRNAs w/seed GGCAGUG)		mature microrna	Activated	2.186	0.0231
FST		other	Inhibited	-2.236	0.0231
CREBBP		transcription regulator		-1.257	0.0234
BMP6		growth factor		0.391	0.0239
CEBPD		transcription regulator		-1.625	0.0239
FOXA1		transcription regulator		1.119	0.024
ELOVL5		enzyme			0.0248
LIPG		enzyme			0.0248
Ras homolog		group			0.0248
BMPR2	-0.174	kinase			0.0248
MAP2K2		kinase			0.0248
MIR17HG		other			0.0248
CDC73		other			0.0248
MMP2		peptidase			0.0248
NOTCH4		transcription regulator			0.0248
SP4		transcription regulator			0.0248
MSX2		transcription regulator			0.0248
COMMD1		transporter			0.0248
MAPKAPK2		kinase		1.009	0.0249
POU4F1		transcription regulator		1.067	0.0249
HRH3		g-protein coupled receptor			0.0252
tryptase		group			0.0252
ERK		group		-0.605	0.0252
TRIB1		kinase			0.0252
DCLK1		kinase			0.0252
miR-192-5p (and other miRNAs w/seed UGACCUA)		mature microrna			0.0252
miR-126a-3p (and other miRNAs w/seed CGUACCG)		mature microrna			0.0252
mir-148		microrna			0.0252
MEDAG		other			0.0252
DEPTOR		other			0.0252
LIMS1		other			0.0252
SMN1/SMN2		other			0.0252
NMU		other			0.0252
Tnfsf9		other			0.0252
BACE1	-0.196	peptidase			0.0252
AEBP1		peptidase			0.0252
TCF7L1		transcription regulator			0.0252
EN1		transcription regulator			0.0252
TEAD3		transcription regulator			0.0252
GSC		transcription regulator			0.0252
SLC2A2		transporter			0.0252
CCL5		cytokine		-0.447	0.0259
IL23		complex		-0.9	0.0272
GDF9		growth factor		-0.469	0.0272
NEDD9		other		0	0.0272
TRH		other	Inhibited	-2	0.0272
ZEB1		transcription regulator		0.882	0.0272
PDGFC		growth factor			0.0282
PDPK1		kinase			0.0282
GHRH		other			0.0282
SCX	0.164	other			0.0282
FOXC1		transcription regulator			0.0282
PAX2		transcription regulator			0.0282
SYVN1		transporter	Inhibited	-2.333	0.0284
Creb		group		-1.134	0.0286
FGF1		growth factor		0.263	0.0287
CXCR4		g-protein coupled receptor		-1.264	0.0288
SGK1		kinase		-1.387	0.0288
FANCC		other			0.0288
SLC13A1		transporter		-1.134	0.0296
NQO1		enzyme		0.625	0.0297
SUMO2		enzyme		-1.067	0.0297
ADRB2		g-protein coupled receptor		-0.339	0.0297
NEUROD1		transcription regulator			0.0297
AHR		ligand-dependent nuclear receptor		1.135	0.03
HDAC2		transcription regulator		-1	0.03
KITLG	-0.191	growth factor		-0.555	0.0305
ETS1		transcription regulator		-1.526	0.0306
mir-21		microrna		0.714	0.0309
BNIP3L		other		-1.342	0.0309
SRC		kinase		1.534	0.0314
TNFRSF1A		transmembrane receptor		-1.48	0.0314
EPHX2		enzyme			0.0317
miR-203a-3p (and other miRNAs w/seed UGAAAUG)		mature microrna			0.0317
miR-135a-5p (and other miRNAs w/seed AUGGCUU)		mature microrna			0.0317
MSGN1		other			0.0317
IFT88		other			0.0317
TRG		other			0.0317
AGRP		other			0.0317
Mup1 (includes others)	-0.187	other			0.0317
RUNX1T1	-0.176	transcription regulator			0.0317
PRRX1		transcription regulator			0.0317
HDAC9		transcription regulator			0.0317
RFX2		transcription regulator			0.0317
UBE3A		enzyme			0.0319
NOX4	-0.171	enzyme			0.0319
miR-204-5p (and other miRNAs w/seed UCCCUUU)		mature microrna			0.0319
Pp2b		complex			0.032
MHC Class I (complex)		complex			0.032
Myosin2		complex			0.032
CYTL1		cytokine			0.032
GNAT3		enzyme			0.032
POFUT1		enzyme			0.032
Csl		enzyme			0.032
RND2		enzyme			0.032
42069		enzyme			0.032
PHLPP2		enzyme			0.032
SPR		enzyme			0.032
HMGCS2	-0.327	enzyme			0.032
Scd2		enzyme			0.032
PTS		enzyme			0.032
OCLN		enzyme			0.032
ACSS1		enzyme			0.032
MYH6		enzyme			0.032
GNG3		enzyme			0.032
TKT		enzyme			0.032
ADCY3		enzyme			0.032
CXCR5		g-protein coupled receptor			0.032
FZD4		g-protein coupled receptor			0.032
BMP2/4		group			0.032
SERPINF		group			0.032
Bmpr1		group			0.032
PP1-C		group			0.032
Rho gdi		group			0.032
FGF6		growth factor			0.032
FGF5		growth factor			0.032
GRIA3		ion channel			0.032
KCNAB1		ion channel			0.032
Trpc2		ion channel			0.032
TRPM7		kinase			0.032
PASK		kinase			0.032
miR-298-5p (and other miRNAs w/seed GCAGAGG)		mature microrna			0.032
mir-663		microrna			0.032
mir-298		microrna			0.032
ERMN		other			0.032
Epbp		other			0.032
PRR5		other			0.032
MRAP2		other			0.032
SNURF		other			0.032
ARHGAP24		other			0.032
HOOK3		other			0.032
MKKS		other			0.032
FNIP1		other			0.032
DNAJC15		other			0.032
PNRC2		other			0.032
CSRP3		other			0.032
CAP1		other			0.032
STXBP4		other			0.032
IGFALS	-0.174	other			0.032
IFI6		other			0.032
LSP1		other			0.032
RBP7		other			0.032
FBXW8		other			0.032
Zfp54		other			0.032
Ea4		other			0.032
BANF1		other			0.032
Zfp55		other			0.032
ZNF184		other			0.032
JAM2		other			0.032
CAV2	-0.214	other			0.032
Kcnip2		other			0.032
WASF1		other			0.032
CYFIP1		other			0.032
TLL1		peptidase			0.032
OCRL		phosphatase			0.032
ARID1B		transcription regulator			0.032
EAF1		transcription regulator			0.032
BARX1		transcription regulator			0.032
CCRN4L		transcription regulator			0.032
HOXD12		transcription regulator			0.032
ETF1		translation regulator			0.032
LGR5		transmembrane receptor			0.032
IL22RA1	0.264	transmembrane receptor			0.032
ICAM3		transmembrane receptor			0.032
SLC39A14		transporter			0.032
HDLBP		transporter			0.032
UCP3	-0.216	transporter			0.032
SLC12A3		transporter			0.032
KIF3B		transporter			0.032
mir-133		microrna		1.165	0.0324
TXNIP	-0.213	other		-1.964	0.0324
ZBTB16	-0.174	transcription regulator		-1.718	0.0324
NCOR2		transcription regulator			0.0324
POU4F2		transcription regulator			0.0324
HMOX1		enzyme		-0.216	0.0327
TGFB3		growth factor	Inhibited	-2.573	0.0327
ZAP70		kinase		-1.4	0.033
TFAP2C		transcription regulator		1.432	0.033
DICER1		enzyme		0.404	0.0333
CD44		enzyme	Inhibited	-2.433	0.0345
SOCS3		phosphatase		1.632	0.0347
MAP3K8		kinase		-0.164	0.0348
TGFBR2		kinase		-0.022	0.0349
GHR		transmembrane receptor			0.0352
GNRH1		other		0.412	0.0353
IGF2		growth factor			0.0358
PDGF-AA		complex			0.0359
SOX2-OCT4-NANOG		complex			0.0359
FAM3B		cytokine			0.0359
SND1		enzyme			0.0359
ITGA1		other			0.0359
RC3H1		other			0.0359
RETNLB		other		-0.343	0.0367
SMAD3		transcription regulator		-0.524	0.0371
PPARGC1A		transcription regulator		-1.795	0.0371
GNA15		enzyme			0.0378
RUNX2		transcription regulator		0.391	0.0378
MSTN		growth factor			0.0382
IRF3		transcription regulator		-0.943	0.0384
EHF		transcription regulator		-0.128	0.0387
PPBP		cytokine			0.0388
GFPT1		enzyme			0.0388
DIO2	-0.156	enzyme			0.0388
Hmga2		enzyme			0.0388
FFAR4		g-protein coupled receptor			0.0388
Shc		group			0.0388
TXK		kinase			0.0388
miR-223-3p (miRNAs w/seed GUCAGUU)		mature microrna			0.0388
mir-9		microrna			0.0388
TIMP2		other			0.0388
MMP7		peptidase			0.0388
ZFHX3		transcription regulator			0.0388
HOXB7		transcription regulator			0.0388
NFKBIE		transcription regulator			0.0388
AMPK		complex		1.154	0.0396
Tnf (family)		group		0.137	0.0398
ADCYAP1		other		0.577	0.0398
STAT1		transcription regulator		-0.063	0.0398
UHRF2		enzyme			0.04
HSPD1		enzyme			0.04
miR-221-3p (and other miRNAs w/seed GCUACAU)		mature microrna			0.04
mir-25		microrna			0.04
UCN		other			0.04
MBD1		transcription regulator			0.04
FOXL2		transcription regulator		0.555	0.0401
Ras		group		0.128	0.0406
CAV1	-0.208	transmembrane receptor		-1.945	0.0406
PRDM5		other			0.0408
DYSF		other			0.0408
Interferon alpha		group		-1.974	0.0412
TLR9		transmembrane receptor		1.424	0.0412
PXR ligand-PXR-Retinoic acid-RXRÎ±		complex		-1.96	0.0413
PRKAA2		kinase		-0.882	0.0413
PTHLH		other		-1.195	0.0426
NCOA2		transcription regulator		-1.091	0.0426
LDLR		transporter			0.043
CDKN2A		transcription regulator		0.07	0.0431
MED1		transcription regulator	Inhibited	-2.416	0.0433
Smad		complex			0.0444
ICMT		enzyme			0.0444
SAA		group			0.0444
PLK4		kinase			0.0444
NR1D1		ligand-dependent nuclear receptor			0.0444
NR2C2		ligand-dependent nuclear receptor			0.0444
PPP3R1		phosphatase			0.0444
HEXIM1		transcription regulator			0.0444
SKIL		transcription regulator		0	0.0445
SRF		transcription regulator		0.659	0.0451
26s Proteasome		complex		0.937	0.0452
MAX		transcription regulator			0.0452
HDAC4		transcription regulator			0.0453
FAS		transmembrane receptor		0.562	0.0461
PLA2G2D		enzyme			0.0464
PHLPP1		enzyme			0.0464
UGCG		enzyme			0.0464
EGLN3	0.179	enzyme			0.0464
Actin		group			0.0464
PDGFRB	-0.24	kinase			0.0464
CAMK2D		kinase			0.0464
miR-196a-5p (and other miRNAs w/seed AGGUAGU)		mature microrna			0.0464
CARD9		other			0.0464
IGFBP1		other			0.0464
LNX2		other			0.0464
ADIPOR2		other			0.0464
LMX1B		transcription regulator			0.0464
HIF3A		transcription regulator			0.0464
Ncoa6		transcription regulator			0.0464
ADIPOR1		transmembrane receptor			0.0464
GSTP1		enzyme			0.0471
WNT5A		cytokine		-0.573	0.0473
MTPN		transcription regulator		-1.664	0.0475
NPC1		transporter		1.131	0.0479
PTPN11		phosphatase			0.048
HOXD10		transcription regulator		1.342	0.048
NFATC1		transcription regulator		-1	0.048
CSF1R	-0.166	kinase			0.0491
PLK2		kinase			0.0491
mir-126		microrna			0.0491
mir-24		microrna			0.0491
IGFBP3	0.258	other			0.0491
SIAH2		transcription regulator			0.0491
MLXIPL		transcription regulator			0.0491
SMAD5		transcription regulator			0.0491
ADAM10		peptidase			0.0499
NR1H3	-0.178	ligand-dependent nuclear receptor	Inhibited	-2.186	0.0549
PDLIM2		other	Activated	2.449	0.0746
Hedgehog		group		-1.98	0.0753
CXCL8		cytokine		-1.98	0.0805
CREM		transcription regulator		1.89	0.0887
BCL6		transcription regulator	Activated	2	0.139
